# Supplementary material for: Closure of the Bering Strait caused Mid-Pleistocene Transition cooling
Source: Nat Commun. 2018 Dec 19;9:5386. doi: 10.1038/s41467-018-07828-0 (PMC6300599; doi:10.1038/s41467-018-07828-0)
Supplement: Supplementary file 3 — Supplementary Data 1 [file 41467_2018_7828_MOESM3_ESM.xlsx]

## Sheet: Data
Supplementary Data 1. Abundance of dinoflagellate cyst species and pollen and spore grains from IODP Site U1343.
Depth (m CCSF-A)	Dinocysts/cc	IACU	NLAB	OCEN	OISR	SELO	SSPP	IMIN	IMIC	IBRE	EKAR	bcar	bsim	bspp	PERI	SQUA	PARC	PKOF	EACU	EGRA	ETRA	ESPP	TOTAL	Marker grain	Diversity		spores&pollen/cc	Foram linings/cc	Reworked/cc
221.939	2539.06	1		3				18				3	64	252	1	3							345	505	8		1118.66	198.709	169.271
222.519	3784.17							96	1			5	55	179									336	330	5		473.022	292.823	123.887
223.569	3888.32							160			1		59	97									317	303	4		748.226	110.394	343.448
224.089	2614.49							142	1	2		4	57	117	2								325	462	7		860.771	313.739	176.981
224.624	1583.83			5	1			13	1			3	42	110		1							176	413	8		1583.83	440.953	287.969
225.184	2391.73		1	3				35				6	89	208							1		343	533	7		1527.08	327.73	76.7028
225.665	1231.95				1		1	27	1			7	38	100	3								178	537	8		1135.05	0	193.789
226.184	1123.83							10	1		2	2	34	75					1			2	127	420	8		530.943	97.3395	168.132
226.684	1787.73			5				26				3	19	23									76	158	5		352.842	94.0911	141.137
227.304	1645.05			7		2		46	1				27	51	1								135	305	7		121.856	158.412	60.9279
227.774	3211.88							124	8	2	1	1	25	49									210	243	7		152.947	152.947	76.4733
228.324	2661.57							54				3	22	30						1		1	111	155	6		335.693	503.539	71.9342
228.914	1225.55			1				28	2		1		1	59									92	279	6		146.533	266.423	53.2846
229.43	2239.19							20	1	2			31	42								1	97	161	6		184.676	253.929	138.507
229.96	1131.34			1				70	1	2		4	62	102									242	795	7		154.274	149.599	60.7746
230.45	810.729		1					22	1				25	40									89	408	5		136.64	81.9838	36.4373
231.55	3631.16							37	1	2		6	73	135								1	255	261	7		227.838	156.638	199.358
232.05	2935.8							186	4	4		16	100	152			1	1			1	5	470	595	10		156.16	99.9422	74.9566
232.59	2534.05							39	1			3	38	68						1			150	220	6		185.83	287.192	185.83
233.11	3044.75							78	1	4		5	41	82						2			213	260	7		300.187	257.303	85.7677
