# Supplementary material for: Closure of the Bering Strait caused Mid-Pleistocene Transition cooling
Source: Nat Commun. 2018 Dec 19;9:5386. doi: 10.1038/s41467-018-07828-0 (PMC6300599; doi:10.1038/s41467-018-07828-0)
Supplement: Supplementary file 4 — Supplementary Data 2 [file 41467_2018_7828_MOESM4_ESM.xlsx]

## Sheet: U1343 isotope data
Supplementary Data 2. Oxygen and carbon isotopic values of benthic foraminifera from IODP Site U1343.
Sample ID	Top depth mbsf	Species	m CCSF	Age_ka	d13C PDB	d18O PDB	d18O offset	d18O to E. batialis	Institute
U1343A-22H-3 W, 77.0--79.0 cm	195.229	Elphidium batialis	219.869	846.318	-3.45007	2.96527	0	2.96527	Cardiff University
U1343A-22H-3 W, 86.0--88.0 cm	195.319	Elphidium batialis	219.959	846.559	-3.38009	3.1178	0	3.1178	Cardiff University
U1343A-22H-3 W, 96.0--98.0 cm	195.419	Elphidium batialis	220.059	846.826	-3.25636	3.08011	0	3.08011	Cardiff University
U1343A-22H-3 W, 102.0--104.0 cm	195.479	Elphidium batialis	220.119	846.987	-2.63548	3.16442	0	3.16442	Cardiff University
U1343A-22H-3 W, 109.0--111.0 cm	195.549	Elphidium batialis	220.189	847.174	-2.59143	3.27077	0	3.27077	Cardiff University
U1343A-22H-3 W, 118.0--120.0 cm	195.639	Elphidium batialis	220.279	847.415	-2.56722	3.24674	0	3.24674	Cardiff University
U1343A-22H-3 W, 126.0--128.0 cm	195.719	Elphidium batialis	220.359	847.63	-2.6536	3.25758	0	3.25758	Cardiff University
U1343A-22H-3 W, 134.0--136.0 cm	195.799	Elphidium batialis	220.439	847.844	-2.78967	3.22135	0	3.22135	Cardiff University
U1343A-22H-3 W, 143.0--145.0 cm	195.889	Elphidium batialis	220.529	848.085	-2.23084	3.33178	0	3.33178	Cardiff University
U1343A-22H-4 W, 0.0--2.0 cm	195.959	Elphidium batialis	220.599	848.272	-2.51784	3.40505	0	3.40505	Cardiff University
U1343A-22H-4 W, 8.0--10.0 cm	196.039	Elphidium batialis	220.679	848.486	-2.66698	3.4349	0	3.4349	Cardiff University
U1343A-22H-4 W, 16.0--18.0 cm	196.119	Elphidium batialis	220.759	848.7	-2.47166	3.37989	0	3.37989	Cardiff University
U1343A-22H-4 W, 23.0--25.0 cm	196.189	Elphidium batialis	220.829	848.888	-2.70367	3.05607	0	3.05607	Cardiff University
U1343A-22H-4 W, 33.0--35.0 cm	196.289	Elphidium batialis	220.929	849.155	-2.45436	3.28037	0	3.28037	Cardiff University
U1343A-22H-4 W, 37.0--39.0 cm	196.329	Elphidium batialis	220.969	849.262	-3.04131	3.15945	0	3.15945	Cardiff University
U1343A-22H-4 W, 45.0--47.0 cm	196.409	Elphidium batialis	221.049	849.477	-2.70035	3.12513	0	3.12513	Cardiff University
U1343A-22H-4 W, 52.0--54.0 cm	196.479	Elphidium batialis	221.119	849.664	-2.65639	3.25007	0	3.25007	Cardiff University
U1343A-22H-4 W, 62.0--64.0 cm	196.579	Elphidium batialis	221.219	849.932	-1.52994	3.62456	0	3.62456	Cardiff University
U1343A-22H-4 W, 77.0--79.0 cm	196.729	Elphidium batialis	221.369	850.333	-2.50649	3.17858	0	3.17858	Cardiff University
U1343A-22H-4 W, 86.0--88.0 cm	196.819	Elphidium batialis	221.459	850.574	-2.51931	3.29993	0	3.29993	Cardiff University
U1343A-22H-4 W, 96.0--98.0 cm	196.919	Elphidium batialis	221.559	850.842	-2.55202	3.23016	0	3.23016	Cardiff University
U1343A-22H-4 W, 102.0--104.0 cm	196.979	Elphidium batialis	221.619	851.002	-2.29472	3.33039	0	3.33039	Cardiff University
U1343A-22H-4 W, 109.0--111.0 cm	197.049	Elphidium batialis	221.689	851.19	-2.47167	3.27226	0	3.27226	Cardiff University
U1343A-22H-4 W, 126.0--128.0 cm	197.219	Elphidium batialis	221.859	851.645	-2.34274	3.20565	0	3.20565	Cardiff University
U1343A-22H-4 W, 134.0--136.0 cm	197.299	Elphidium batialis	221.939	851.859	-3.3482	3.06367	0	3.06367	Cardiff University
U1343A-22H-5 W, 0.0--2.0 cm	197.359	Elphidium batialis	221.999	852.02	-2.69059	3.19961	0	3.19961	Cardiff University
U1343A-22H-5 W, 8.0--10.0 cm	197.439	Elphidium batialis	222.079	852.234	-2.78224	2.99643	0	2.99643	Cardiff University
U1343A-22H-5 W, 16.0--18.0 cm	197.519	Elphidium batialis	222.159	852.448	-2.35388	3.14314	0	3.14314	Cardiff University
U1343A-22H-5 W, 23.0--25.0 cm	197.589	Elphidium batialis	222.229	852.635	-2.70774	3.02234	0	3.02234	Cardiff University
U1343A-22H-5 W, 30.0--32.0 cm	197.659	Elphidium batialis	222.299	852.823	-2.4853	2.96684	0	2.96684	Cardiff University
U1343A-22H-5 W, 37.0--39.0 cm	197.729	Elphidium batialis	222.369	853.01	-2.46771	3.10053	0	3.10053	Cardiff University
U1343A-22H-5 W, 52.0--54.0 cm	197.879	Elphidium batialis	222.519	853.411	-2.98055	2.80791	0	2.80791	Cardiff University
U1343A-22H-5 W, 62.0--64.0 cm	197.979	Elphidium batialis	222.619	853.679	-2.91384	2.91165	0	2.91165	Cardiff University
U1343A-22H-5 W, 68.0--70.0 cm	198.039	Elphidium batialis	222.679	853.84	-2.84072	2.96491	0	2.96491	Cardiff University
U1343A-22H-5 W, 77.0--79.0 cm	198.129	Elphidium batialis	222.769	854.081	-2.64285	2.92277	0	2.92277	Cardiff University
U1343A-22H-5 W, 83.0--85.0 cm	198.189	Elphidium batialis	222.829	854.241	-3.10559	2.87948	0	2.87948	Cardiff University
U1343A-22H-5 W, 96.0--98.0 cm	198.319	Elphidium batialis	222.959	854.589	-2.37492	3.07893	0	3.07893	Cardiff University
U1343A-22H-5 W, 102.0--104.0 cm	198.379	Elphidium batialis	223.019	854.75	-2.84979	3.01894	0	3.01894	Cardiff University
U1343A-22H-5 W, 107.0--109.0 cm	198.429	Elphidium batialis	223.069	854.884	-2.85656	3.07019	0	3.07019	Cardiff University
U1343A-22H-5 W, 118.0--120.0 cm	198.539	Elphidium batialis	223.179	855.178	-2.77818	3.10421	0	3.10421	Cardiff University
U1343A-22H-5 W, 126.0--128.0 cm	198.619	Elphidium batialis	223.259	855.392	-2.85958	3.14701	0	3.14701	Cardiff University
U1343A-22H-5 W, 134.0--136.0 cm	198.699	Elphidium batialis	223.339	855.606	-2.61704	3.24208	0	3.24208	Cardiff University
U1343A-22H-6 W, 0.0--2.0 cm	198.769	Elphidium batialis	223.409	855.794	-3.05385	3.17692	0	3.17692	Cardiff University
U1343A-22H-6 W, 8.0--10.0 cm	198.849	Elphidium batialis	223.489	856.008	-2.4968	3.29956	0	3.29956	Cardiff University
U1343A-22H-6 W, 16.0--18.0 cm	198.929	Elphidium batialis	223.569	856.222	-2.55157	3.27234	0	3.27234	Cardiff University
U1343A-22H-6 W, 23.0--25.0 cm	198.999	Elphidium batialis	223.639	856.409	-2.39826	3.36135	0	3.36135	Cardiff University
U1343A-22H-6 W, 30.0--32.0 cm	199.069	Elphidium batialis	223.709	856.597	-2.41982	3.31624	0	3.31624	Cardiff University
U1343A-22H-6 W, 37.0--39.0 cm	199.139	Elphidium batialis	223.779	856.784	-2.9207	3.26802	0	3.26802	Cardiff University
U1343A-22H-6 W, 46.0--48.0 cm	199.229	Elphidium batialis	223.869	857.025	-4.1092	3.46065	0	3.46065	Cardiff University
U1343A-22H-6 W, 52.0--54.0 cm	199.289	Elphidium batialis	223.929	857.186	-4.23517	3.40452	0	3.40452	Cardiff University
U1343C-23H-3 W, 0.0--2.0 cm	198.184	Elphidium batialis	224.004	857.387	-2.77909	3.18998	0	3.18998	Cardiff University
U1343A-22H-6 W, 62.0--64.0 cm	199.389	Elphidium batialis	224.029	857.453	-2.45476	3.2791	0	3.2791	Cardiff University
U1343C-23H-3 W, 8.0--10.0 cm	198.264	Elphidium batialis	224.084	857.601	-4.53937	3.46102	0	3.46102	Cardiff University
U1343A-22H-6 W, 77.0--79.0 cm	199.539	Elphidium batialis	224.179	857.855	-2.76019	3.26839	0	3.26839	Cardiff University
U1343C-23H-3 W, 23.0--25.0 cm	198.414	Elphidium batialis	224.234	858.002	-3.20716	3.22361	0	3.22361	Cardiff University
U1343C-23H-3 W, 30.0--32.0 cm	198.484	Elphidium batialis	224.304	858.19	-2.6673	3.23834	0	3.23834	Cardiff University
U1343C-23H-3 W, 37.0--39.0 cm	198.554	Elphidium batialis	224.374	858.377	-2.71424	3.12767	0	3.12767	Cardiff University
U1343A-22H-6 W, 102.0--104.0 cm	199.789	Elphidium batialis	224.429	858.524	-4.20895	3.28328	0	3.28328	Cardiff University
U1343A-22H-6 W, 109.0--111.0 cm	199.859	Elphidium batialis	224.499	858.712	-3.15132	3.23475	0	3.23475	Cardiff University
U1343C-23H-3 W, 62.0--64.0 cm	198.804	Elphidium batialis	224.624	859.046	-3.07842	3.13799	0	3.13799	Cardiff University
U1343C-23H-3 W, 68.0--70.0 cm	198.864	Elphidium batialis	224.684	859.207	-4.09919	3.21684	0	3.21684	Cardiff University
U1343C-23H-3 W, 77.0--79.0 cm	198.954	Elphidium batialis	224.774	859.448	-2.51773	3.14993	0	3.14993	Cardiff University
U1343C-23H-3 W, 86.0--88.0 cm	199.044	Elphidium batialis	224.864	859.689	-3.22614	3.12882	0	3.12882	Cardiff University
U1343C-23H-3 W, 96.0--98.0 cm	199.144	Elphidium batialis	224.964	859.956	-2.65221	2.94307	0	2.94307	Cardiff University
U1343C-23H-3 W, 102.0--104.0 cm	199.204	Elphidium batialis	225.024	860.117	-2.50121	2.94864	0	2.94864	Cardiff University
U1343C-23H-3 W, 109.0--111.0 cm	199.274	Elphidium batialis	225.094	860.304	-2.85963	3.00742	0	3.00742	Cardiff University
U1343C-23H-3 W, 118.0--120.0 cm	199.364	Elphidium batialis	225.184	860.545	-4.15728	3.36913	0	3.36913	Cardiff University
U1343C-23H-3 W, 126.0--128.0 cm	199.444	Elphidium batialis	225.264	860.759	-3.25964	2.7558	0	2.7558	Cardiff University
U1343C-23H-3 W, 134.0--136.0 cm	199.524	Elphidium batialis	225.344	860.973	-3.30921	2.89461	0	2.89461	Cardiff University
U1343C-23H-3 W, 140.0--142.0 cm	199.584	Elphidium batialis	225.404	861.134	-3.85397	2.97311	0	2.97311	Cardiff University
U1343C-23H-4 W, 8.0--10.0 cm	199.764	Elphidium batialis	225.584	861.616	-2.94084	2.81417	0	2.81417	Cardiff University
U1343C-23H-4 W, 23.0--25.0 cm	199.914	Elphidium batialis	225.734	862.017	-3.31275	2.93186	0	2.93186	Cardiff University
U1343C-23H-4 W, 30.0--32.0 cm	199.984	Elphidium batialis	225.804	862.205	-2.07221	3.0414	0	3.0414	Cardiff University
U1343C-23H-4 W, 46.0--48.0 cm	200.144	Elphidium batialis	225.964	862.633	-2.86765	3.08649	0	3.08649	Cardiff University
U1343C-23H-4 W, 68.0--70.0 cm	200.364	Elphidium batialis	226.184	863.222	-3.09047	2.75996	0	2.75996	Cardiff University
U1343C-23H-4 W, 77.0--79.0 cm	200.454	Elphidium batialis	226.274	863.463	-3.47742	3.04501	0	3.04501	Cardiff University
U1343C-23H-4 W, 77.0--79.0 cm	200.454	Uvigerina bifurcata	226.274	863.463	-1.62653	3.97124	0.87	3.10124	Cardiff University
U1343C-23H-4 W, 86.0--88.0 cm	200.544	Uvigerina bifurcata	226.364	863.704	-1.75074	4.06387	0.87	3.19387	Cardiff University
U1343C-23H-4 W, 96.0--98.0 cm	200.644	Elphidium batialis	226.464	863.971	-3.55338	2.7508	0	2.7508	Cardiff University
U1343C-23H-4 W, 96.0--98.0 cm	200.644	Uvigerina bifurcata	226.464	863.971	-1.73609	4.15514	0.87	3.28514	Cardiff University
U1343C-23H-4 W, 102.0--104.0 cm	200.704	Elphidium batialis	226.524	864.164	-3.48242	3.21211	0	3.21211	Cardiff University
U1343C-23H-4 W, 109.0--111.0 cm	200.774	Uvigerina bifurcata	226.594	864.486	-1.85277	4.28874	0.87	3.41874	Cardiff University
U1343C-23H-4 W, 118.0--120.0 cm	200.864	Uvigerina senticosa	226.684	864.899	-1.34335	4.32503	0.87	3.45503	Cardiff University
U1343C-23H-4 W, 126.0--128.0 cm	200.944	Uvigerina bifurcata	226.764	865.266	-1.73748	4.47629	0.87	3.60629	Cardiff University
U1343C-23H-4 W, 134.0--136.0 cm	201.024	Uvigerina bifurcata	226.844	865.634	-1.81087	4.49998	0.87	3.62998	Cardiff University
U1343C-23H-5 W, 8.0--10.0 cm	201.264	Elphidium batialis	227.084	866.736	-3.19148	3.53417	0	3.53417	Cardiff University
U1343C-23H-5 W, 16.0--18.0 cm	201.344	Elphidium batialis	227.164	867.103	-2.8123	3.57945	0	3.57945	Cardiff University
U1343C-23H-5 W, 23.0--25.0 cm	201.414	Elphidium batialis	227.234	867.424	-2.76604	3.6953	0	3.6953	Cardiff University
U1343C-23H-5 W, 30.0--32.0 cm	201.484	Elphidium batialis	227.304	867.746	-3.00546	3.61194	0	3.61194	Cardiff University
U1343C-23H-5 W, 37.0--39.0 cm	201.554	Elphidium batialis	227.374	868.067	-3.10168	3.54408	0	3.54408	Cardiff University
U1343C-23H-5 W, 45.0--47.0 cm	201.634	Elphidium batialis	227.454	868.434	-3.31761	3.53693	0	3.53693	Cardiff University
U1343C-23H-5 W, 52.0--54.0 cm	201.704	Elphidium batialis	227.524	868.756	-3.33488	3.41437	0	3.41437	Cardiff University
U1343C-23H-5 W, 62.0--64.0 cm	201.804	Elphidium batialis	227.624	869.215	-3.05065	3.561	0	3.561	Cardiff University
U1343C-23H-5 W, 68.0--70.0 cm	201.864	Elphidium batialis	227.684	869.491	-3.09531	3.60597	0	3.60597	Cardiff University
U1343C-23H-5 W, 86.0--88.0 cm	202.044	Elphidium batialis	227.864	870.317	-3.73549	3.94253	0	3.94253	Cardiff University
U1343C-23H-6 W, 0.0--2.0 cm	202.134	Uvigerina senticosa	227.954	870.73	-1.34889	4.84614	0.87	3.97614	Cardiff University
U1343C-23H-6 W, 8.0--10.0 cm	202.214	Uvigerina senticosa	228.034	871.098	-1.39838	4.76212	0.87	3.89212	Cardiff University
U1343E-25H-2 W, 0.0--2.0 cm	197.91	Uvigerina senticosa	228.09	871.355	-1.42036	4.7701	0.87	3.9001	Cardiff University
U1343C-23H-6 W, 16.0--18.0 cm	202.294	Uvigerina bifurcata	228.114	871.465	-1.91487	4.9966	0.87	4.1266	Cardiff University
U1343E-25H-2 W, 8.0--10.0 cm	197.99	Uvigerina senticosa	228.17	871.722	-1.34878	4.77333	0.87	3.90333	Cardiff University
U1343C-23H-6 W, 23.0--25.0 cm	202.364	Uvigerina spp.	228.184	871.786	-1.60768	4.84804	0.87	3.97804	Cardiff University
U1343E-25H-2 W, 16.0--18.0 cm	198.07	Uvigerina senticosa	228.25	872.089	-1.36956	4.82753	0.87	3.95753	Cardiff University
U1343C-23H-6 W, 30.0--32.0 cm	202.434	Uvigerina senticosa	228.254	872.108	-1.45586	4.69158	0.87	3.82158	Cardiff University
U1343E-25H-2 W, 23.0--25.0 cm	198.14	Uvigerina senticosa	228.32	872.411	-1.30351	4.83997	0.87	3.96997	Cardiff University
U1343C-23H-6 W, 37.0--39.0 cm	202.504	Uvigerina senticosa	228.324	872.429	-1.41002	4.94874	0.87	4.07874	Cardiff University
U1343C-23H-6 W, 52.0--54.0 cm	202.654	Uvigerina senticosa	228.474	873.118	-1.9083	4.77133	0.87	3.90133	Cardiff University
U1343E-25H-2 W, 40.0--42.0 cm	198.31	Uvigerina senticosa	228.49	873.191	-2.4564	4.88872	0.87	4.01872	Cardiff University
U1343C-23H-6 W, 62.0--64.0 cm	202.754	Elphidium batialis	228.574	873.577	-3.57437	3.75296	0	3.75296	Cardiff University
U1343C-23H-6 W, 62.0--64.0 cm	202.754	Uvigerina senticosa	228.574	873.577	-1.34555	4.7462	0.87	3.8762	Cardiff University
U1343C-23H-6 W, 77.0--79.0 cm	202.904	Uvigerina senticosa	228.724	874.266	-1.44218	4.86935	0.87	3.99935	Cardiff University
U1343C-23H-6 W, 86.0--88.0 cm	202.994	Elphidium batialis	228.814	874.679	-4.48195	3.92571	0	3.92571	Cardiff University
U1343E-25H-2 W, 77.0--79.0 cm	198.68	Uvigerina senticosa	228.86	874.89	-1.38687	4.98047	0.87	4.11047	Cardiff University
U1343C-23H-6 W, 96.0--98.0 cm	203.094	Elphidium batialis	228.914	875.138	-4.58196	3.80218	0	3.80218	Cardiff University
U1343E-25H-2 W, 86.0--88.0 cm	198.77	Uvigerina senticosa	228.95	875.303	-1.66258	4.82891	0.87	3.95891	Cardiff University
U1343C-23H-6 W, 102.0--104.0 cm	203.154	Uvigerina senticosa	228.974	875.413	-1.34111	4.82418	0.87	3.95418	Cardiff University
U1343E-25H-2 W, 94.0--96.0 cm	198.85	Elphidium batialis	229.03	875.671	-4.0623	3.85511	0	3.85511	Cardiff University
U1343C-23H-6 W, 109.0--111.0 cm	203.224	Uvigerina senticosa	229.044	875.735	-1.32872	4.89265	0.87	4.02265	Cardiff University
U1343E-25H-2 W, 102.0--104.0 cm	198.93	Uvigerina senticosa	229.11	876.038	-1.50283	4.75314	0.87	3.88314	Cardiff University
U1343C-23H-6 W, 118.0--120.0 cm	203.314	Elphidium batialis	229.134	876.148	-4.52196	3.75049	0	3.75049	Cardiff University
U1343E-25H-2 W, 109.0--111.0 cm	199	Elphidium batialis	229.18	876.359	-3.59277	3.82031	0	3.82031	Cardiff University
U1343E-25H-2 W, 109.0--111.0 cm	199	Uvigerina senticosa	229.18	876.359	-1.34355	4.70644	0.87	3.83644	Cardiff University
U1343C-23H-6 W, 126.0--128.0 cm	203.394	Elphidium batialis	229.214	876.515	-4.25671	3.79587	0	3.79587	Cardiff University
U1343E-25H-2 W, 118.0--120.0 cm	199.09	Elphidium batialis	229.27	876.772	-3.31484	4.02175	0	4.02175	Cardiff University
U1343E-25H-2 W, 126.0--128.0 cm	199.17	Elphidium batialis	229.35	877.14	-4.72323	3.8059	0	3.8059	Cardiff University
U1343E-25H-2 W, 134.0--136.0 cm	199.25	Elphidium batialis	229.43	877.507	-3.11739	3.93889	0	3.93889	Cardiff University
U1343E-25H-3 W, 0.0--2.0 cm	199.41	Elphidium batialis	229.59	878.242	-3.26735	3.83213	0	3.83213	Cardiff University
U1343E-25H-3 W, 8.0--10.0 cm	199.49	Elphidium batialis	229.67	878.609	-3.21392	3.59365	0	3.59365	Cardiff University
U1343E-25H-3 W, 16.0--18.0 cm	199.57	Elphidium batialis	229.75	878.976	-3.55422	3.87014	0	3.87014	Cardiff University
U1343E-25H-3 W, 30.0--32.0 cm	199.71	Elphidium batialis	229.89	879.619	-4.14723	3.98144	0	3.98144	Cardiff University
U1343E-25H-3 W, 37.0--39.0 cm	199.78	Elphidium batialis	229.96	879.941	-2.92374	3.7331	0	3.7331	Cardiff University
U1343E-25H-3 W, 46.0--48.0 cm	199.87	Elphidium batialis	230.05	880.354	-3.79869	4.24182	0	4.24182	Cardiff University
U1343E-25H-3 W, 52.0--54.0 cm	199.93	Elphidium batialis	230.11	880.629	-3.92712	3.96077	0	3.96077	Cardiff University
U1343E-25H-3 W, 62.0--64.0 cm	200.03	Elphidium batialis	230.21	881.088	-4.64124	4.19933	0	4.19933	Cardiff University
U1343E-25H-3 W, 77.0--79.0 cm	200.18	Elphidium batialis	230.36	881.777	-3.52832	3.87799	0	3.87799	Cardiff University
U1343E-25H-3 W, 86.0--88.0 cm	200.27	Elphidium batialis	230.45	882.19	-4.64113	4.10109	0	4.10109	Cardiff University
U1343E-25H-3 W, 96.0--98.0 cm	200.37	Elphidium batialis	230.55	882.649	-3.19142	3.92818	0	3.92818	Cardiff University
U1343E-25H-3 W, 96.0--98.0 cm	200.37	Elphidium batialis	230.55	882.649	-2.65995	4.0255	0	4.0255	Cardiff University
U1343E-25H-3 W, 109.0--111.0 cm	200.5	Elphidium batialis	230.68	883.246	-3.90191	3.91563	0	3.91563	Cardiff University
U1343E-25H-3 W, 118.0--120.0 cm	200.59	Elphidium batialis	230.77	883.66	-3.72264	4.06909	0	4.06909	Cardiff University
U1343E-25H-3 W, 118.0--120.0 cm	200.59	Uvigerina bifurcata	230.77	883.66	-1.76311	5.07383	0.87	4.20383	Cardiff University
U1343E-25H-3 W, 126.0--128.0 cm	200.67	Uvigerina bifurcata	230.85	884.027	-2.32245	4.9346	0.87	4.0646	Cardiff University
U1343E-25H-3 W, 134.0--136.0 cm	200.75	Elphidium batialis	230.93	884.394	-3.28521	4.06706	0	4.06706	Cardiff University
U1343E-25H-4 W, 8.0--10.0 cm	200.99	Uvigerina bifurcata	231.17	885.496	-1.4279	5.06153	0.87	4.19153	Cardiff University
U1343E-25H-4 W, 16.0--18.0 cm	201.07	Uvigerina bifurcata	231.25	885.863	-1.41918	5.19293	0.87	4.32293	Cardiff University
U1343E-25H-4 W, 37.0--39.0 cm	201.28	Elphidium batialis	231.46	886.828	-3.05828	4.03244	0	4.03244	Cardiff University
U1343E-25H-4 W, 46.0--48.0 cm	201.37	Elphidium batialis	231.55	887.241	-2.96029	4.08032	0	4.08032	Cardiff University
U1343E-25H-4 W, 52.0--54.0 cm	201.43	Elphidium batialis	231.61	887.516	-2.93192	3.91116	0	3.91116	Cardiff University
U1343E-25H-4 W, 68.0--70.0 cm	201.59	Elphidium batialis	231.77	888.251	-4.19458	3.98455	0	3.98455	Cardiff University
U1343E-25H-4 W, 77.0--79.0 cm	201.68	Elphidium batialis	231.86	888.664	-3.026	4.01691	0	4.01691	Cardiff University
U1343E-25H-4 W, 102.0--104.0 cm	201.93	Elphidium batialis	232.11	889.812	-2.81135	3.87487	0	3.87487	Cardiff University
U1343E-25H-4 W, 109.0--111.0 cm	202	Elphidium batialis	232.18	890.133	-2.28232	3.94464	0	3.94464	Cardiff University
U1343E-25H-4 W, 118.0--120.0 cm	202.09	Elphidium batialis	232.27	890.547	-3.07221	3.78668	0	3.78668	Cardiff University
U1343E-25H-4 W, 118.0--120.0 cm	202.09	Uvigerina bifurcata	232.27	890.547	-1.5626	5.06312	0.87	4.19312	Cardiff University
U1343E-25H-4 W, 126.0--128.0 cm	202.17	Elphidium batialis	232.35	890.914	-4.0521	4.11951	0	4.11951	Cardiff University
U1343E-25H-4 W, 134.0--136.0 cm	202.25	Elphidium batialis	232.43	891.281	-3.06049	3.82813	0	3.82813	Cardiff University
U1343E-25H-5 W, 0.0--2.0 cm	202.41	Elphidium batialis	232.59	892.016	-2.55715	3.82118	0	3.82118	Cardiff University
U1343E-25H-5 W, 8.0--10.0 cm	202.49	Elphidium batialis	232.67	892.383	-2.83564	3.70372	0	3.70372	Cardiff University
U1343E-25H-5 W, 16.0--18.0 cm	202.57	Elphidium batialis	232.75	892.751	-2.39068	3.87287	0	3.87287	Cardiff University
U1343E-25H-5 W, 23.0--25.0 cm	202.64	Elphidium batialis	232.82	893.072	-2.80474	3.34893	0	3.34893	Cardiff University
U1343E-25H-5 W, 30.0--32.0 cm	202.71	Elphidium batialis	232.89	893.393	-3.05835	3.58503	0	3.58503	Cardiff University
U1343E-25H-5 W, 37.0--39.0 cm	202.78	Elphidium batialis	232.96	893.715	-3.07894	3.87311	0	3.87311	Cardiff University
U1343E-25H-5 W, 45.0--47.0 cm	202.86	Elphidium batialis	233.04	894.082	-3.10011	3.94821	0	3.94821	Cardiff University
U1343E-25H-5 W, 45.0--47.0 cm	202.86	Uvigerina bifurcata	233.04	894.082	-1.95407	4.65273	0.87	3.78273	Cardiff University
U1343E-25H-5 W, 52.0--54.0 cm	202.93	Elphidium batialis	233.11	894.404	-3.6616	3.87197	0	3.87197	Cardiff University
U1343E-25H-5 W, 62.0--64.0 cm	203.03	Elphidium batialis	233.21	894.863	-3.25006	3.83108	0	3.83108	Cardiff University
U1343E-25H-5 W, 68.0--70.0 cm	203.09	Elphidium batialis	233.27	895.138	-3.04692	3.76573	0	3.76573	Cardiff University
U1343E-25H-5 W, 77.0--79.0 cm	203.18	Elphidium batialis	233.36	895.551	-2.98186	3.77202	0	3.77202	Cardiff University
U1343E-25H-5 W, 86.0--88.0 cm	203.27	Elphidium batialis	233.45	895.965	-3.31147	4.25618	0	4.25618	Cardiff University
U1343E-25H-5 W, 96.0--98.0 cm	203.37	Elphidium batialis	233.55	896.424	-3.5675	4.30879	0	4.30879	Cardiff University
U1343E-25H-5 W, 102.0--104.0 cm	203.43	Elphidium batialis	233.61	896.699	-3.59527	4.05247	0	4.05247	Cardiff University
U1343E-25H-5 W, 102.0--104.0 cm	203.43	Uvigerina bifurcata	233.61	896.699	-1.55189	4.77686	0.87	3.90686	Cardiff University
U1343E-25H-5 W, 109.0--111.0 cm	203.5	Elphidium batialis	233.68	897.021	-2.6063	3.60854	0	3.60854	Cardiff University
U1343E-25H-5 W, 118.0--120.0 cm	203.59	Elphidium batialis	233.77	897.434	-3.11051	3.64238	0	3.64238	Cardiff University
U1343E-25H-5 W, 126.0--128.0 cm	203.67	Elphidium batialis	233.85	897.801	-3.44724	3.63167	0	3.63167	Cardiff University
U1343E-25H-5 W, 132.0--134.0 cm	203.73	Elphidium batialis	233.91	898.077	-2.85963	3.7943	0	3.7943	Cardiff University
U1343E-25H-6 W, 0.0--2.0 cm	203.91	Elphidium batialis	234.09	898.903	-3.71503	3.87804	0	3.87804	Cardiff University
U1343E-25H-6 W, 8.0--10.0 cm	203.99	Elphidium batialis	234.17	899.27	-3.12379	3.43371	0	3.43371	Cardiff University
U1343E-25H-6 W, 16.0--18.0 cm	204.07	Elphidium batialis	234.25	899.638	-3.11328	3.55649	0	3.55649	Cardiff University
U1343E-25H-6 W, 16.0--18.0 cm	204.07	Uvigerina bifurcata	234.25	899.638	-1.76374	4.50154	0.87	3.63154	Cardiff University
U1343E-25H-6 W, 23.0--25.0 cm	204.14	Elphidium batialis	234.32	899.959	-3.23788	3.45846	0	3.45846	Cardiff University
U1343E-25H-6 W, 23.0--25.0 cm	204.14	Uvigerina bifurcata	234.32	899.959	-1.65336	4.58997	0.87	3.71997	Cardiff University
U1343E-25H-6 W, 30.0--32.0 cm	204.21	Elphidium batialis	234.39	900.281	-3.45294	3.52083	0	3.52083	Cardiff University
U1343E-25H-6 W, 30.0--32.0 cm	204.21	Uvigerina bifurcata	234.39	900.281	-1.63637	4.47833	0.87	3.60833	Cardiff University
U1343E-25H-6 W, 37.0--39.0 cm	204.28	Elphidium batialis	234.46	900.602	-3.64568	3.57207	0	3.57207	Cardiff University
U1343E-25H-6 W, 37.0--39.0 cm	204.28	Uvigerina bifurcata	234.46	900.602	-1.68259	4.65111	0.87	3.78111	Cardiff University
U1343E-25H-6 W, 46.0--48.0 cm	204.37	Uvigerina bifurcata	234.55	901.015	-2.01723	4.75666	0.87	3.88666	Cardiff University
U1343E-25H-6 W, 54.0--56.0 cm	204.45	Elphidium batialis	234.63	901.382	-2.65086	3.63692	0	3.63692	Cardiff University
U1343E-25H-6 W, 54.0--56.0 cm	204.45	Uvigerina bifurcata	234.63	901.382	-1.57967	4.55096	0.87	3.68096	Cardiff University
U1343E-25H-6 W, 62.0--64.0 cm	204.53	Elphidium batialis	234.71	901.75	-3.40947	3.35655	0	3.35655	Cardiff University
U1343E-25H-6 W, 62.0--64.0 cm	204.53	Uvigerina bifurcata	234.71	901.75	-1.65017	4.50477	0.87	3.63477	Cardiff University
U1343E-25H-6 W, 68.0--70.0 cm	204.59	Elphidium batialis	234.77	902.025	-3.48262	3.49027	0	3.49027	Cardiff University
U1343E-25H-6 W, 68.0--70.0 cm	204.59	Uvigerina bifurcata	234.77	902.025	-1.55129	4.60556	0.87	3.73556	Cardiff University
U1343E-25H-6 W, 77.0--79.0 cm	204.68	Elphidium batialis	234.86	902.438	-3.06718	3.6212	0	3.6212	Cardiff University
U1343E-25H-6 W, 77.0--79.0 cm	204.68	Uvigerina bifurcata	234.86	902.438	-1.49297	4.59479	0.87	3.72479	Cardiff University
U1343E-25H-6 W, 86.0--88.0 cm	204.77	Elphidium batialis	234.95	902.852	-3.16938	3.49826	0	3.49826	Cardiff University
U1343E-25H-6 W, 86.0--88.0 cm	204.77	Uvigerina bifurcata	234.95	902.852	-1.47614	4.68213	0.87	3.81213	Cardiff University
U1343E-25H-6 W, 96.0--98.0 cm	204.87	Elphidium batialis	235.05	903.311	-2.23355	3.83742	0	3.83742	Cardiff University
U1343E-25H-6 W, 96.0--98.0 cm	204.87	Uvigerina bifurcata	235.05	903.311	-1.47343	4.76346	0.87	3.89346	Cardiff University
U1343E-25H-6 W, 102.0--104.0 cm	204.93	Elphidium batialis	235.11	903.586	-2.84374	3.70463	0	3.70463	Cardiff University
U1343E-25H-6 W, 109.0--111.0 cm	205	Elphidium batialis	235.18	903.908	-3.10258	3.60237	0	3.60237	Cardiff University
U1343E-25H-6 W, 118.0--120.0 cm	205.09	Elphidium batialis	235.27	904.321	-2.46655	3.57112	0	3.57112	Cardiff University
U1343E-25H-6 W, 126.0--128.0 cm	205.17	Elphidium batialis	235.35	904.688	-2.85949	3.66792	0	3.66792	Cardiff University
U1343E-25H-6 W, 134.0--136.0 cm	205.25	Elphidium batialis	235.43	905.056	-2.87463	3.65161	0	3.65161	Cardiff University
U1343E-25H-6 W, 143.0--145.0 cm	205.34	Elphidium batialis	235.52	905.469	-2.94875	3.60347	0	3.60347	Cardiff University
U1343E-25H-7 W, 0.0--2.0 cm	205.41	Elphidium batialis	235.59	905.79	-2.82944	3.71427	0	3.71427	Cardiff University
U1343E-25H-7 W, 0.0--2.0 cm	205.41	Uvigerina bifurcata	235.59	905.79	-1.73954	4.60157	0.87	3.73157	Cardiff University
U1343E-25H-7 W, 8.0--10.0 cm	205.49	Elphidium batialis	235.67	906.158	-3.09322	3.50911	0	3.50911	Cardiff University
U1343E-25H-7 W, 16.0--18.0 cm	205.57	Elphidium batialis	235.75	906.525	-3.37739	3.37577	0	3.37577	Cardiff University
U1343E-25H-7 W, 23.0--25.0 cm	205.64	Elphidium batialis	235.82	906.846	-3.22597	3.5131	0	3.5131	Cardiff University
U1343E-25H-7 W, 30.0--32.0 cm	205.71	Elphidium batialis	235.89	907.168	-3.89341	3.64723	0	3.64723	Cardiff University
U1343E-25H-7 W, 37.0--39.0 cm	205.78	Elphidium batialis	235.96	907.489	-3.27633	3.54713	0	3.54713	Cardiff University
U1343E-25H-7 W, 46.0--48.0 cm	205.87	Elphidium batialis	236.05	907.902	-3.67003	3.50586	0	3.50586	Cardiff University
U1343E-25H-7 W, 52.0--54.0 cm	205.93	Elphidium batialis	236.11	908.178	-3.5566	3.54983	0	3.54983	Cardiff University
U1343E-25H-7 W, 62.0--64.0 cm	206.03	Elphidium batialis	236.21	908.637	-3.94896	3.43281	0	3.43281	Cardiff University
U1343E-25H-7 W, 68.0--70.0 cm	206.09	Elphidium batialis	236.27	908.912	-3.64411	3.28156	0	3.28156	Cardiff University
U1343E-25H-7 W, 77.0--79.0 cm	206.18	Elphidium batialis	236.36	909.326	-3.32089	3.69315	0	3.69315	Cardiff University
U1343C-24H-4 W, 46.0--48.0 cm	208.79	Elphidium batialis	236.39	909.463	-3.37116	3.56237	0	3.56237	NERC Isotope Geoscience Laboratory
U1343C-24H-4 W, 46.0--48.0 cm	208.79	Uvigerina bifurcata	236.39	909.463	-2.38546	4.47411	0.87	3.60411	NERC Isotope Geoscience Laboratory
U1343E-25H-7 W, 86.0--88.0 cm	206.27	Elphidium batialis	236.45	909.739	-3.46477	3.5242	0	3.5242	Cardiff University
U1343E-25H-7 W, 96.0--98.0 cm	206.37	Elphidium batialis	236.55	910.198	-3.58011	3.6538	0	3.6538	Cardiff University
U1343C-24H-4 W, 62.0--64.0 cm	208.95	Uvigerina bifurcata	236.55	910.198	-1.96287	4.50964	0.87	3.63964	NERC Isotope Geoscience Laboratory
U1343E-25H-7 W, 102.0--104.0 cm	206.43	Elphidium batialis	236.61	910.473	-3.92197	3.37445	0	3.37445	Cardiff University
U1343C-24H-4 W, 68.0--70.0 cm	209.01	Uvigerina bifurcata	236.61	910.473	-1.90303	4.56001	0.87	3.69001	NERC Isotope Geoscience Laboratory
U1343C-24H-4 W, 77.0--79.0 cm	209.1	Uvigerina bifurcata	236.7	910.887	-1.94043	5.27264	0.87	4.40264	NERC Isotope Geoscience Laboratory
U1343C-24H-4 W, 86.0--88.0 cm	209.19	Uvigerina bifurcata	236.79	911.3	-2.0516	4.5576	0.87	3.6876	NERC Isotope Geoscience Laboratory
U1343C-24H-4 W, 96.0--98.0 cm	209.29	Uvigerina bifurcata	236.89	911.759	-1.8302	4.53701	0.87	3.66701	NERC Isotope Geoscience Laboratory
U1343C-24H-4 W, 102.0--104.0 cm	209.35	Uvigerina bifurcata	236.95	912.035	-1.80518	4.61217	0.87	3.74217	NERC Isotope Geoscience Laboratory
U1343C-24H-4 W, 109.0--111.0 cm	209.42	Uvigerina bifurcata	237.02	912.356	-1.78893	4.80826	0.87	3.93826	NERC Isotope Geoscience Laboratory
U1343C-24H-4 W, 118.0--120.0 cm	209.51	Uvigerina bifurcata	237.11	912.769	-1.66529	4.6263	0.87	3.7563	NERC Isotope Geoscience Laboratory
U1343C-24H-4 W, 126.0--128.0 cm	209.59	Uvigerina bifurcata	237.19	913.136	-1.70535	4.6083	0.87	3.7383	NERC Isotope Geoscience Laboratory
U1343C-24H-4 W, 143.0--145.0 cm	209.76	Giobobulimina pacifica	237.36	913.917	-2.02544	4.365	0.85	3.515	NERC Isotope Geoscience Laboratory
U1343C-24H-5 W, 0.0--2.0 cm	209.83	Uvigerina bifurcata	237.43	914.238	-1.45363	4.65324	0.87	3.78324	NERC Isotope Geoscience Laboratory
U1343C-24H-5 W, 8.0--10.0 cm	209.91	Giobobulimina pacifica	237.51	914.606	-2.2062	4.49294	0.85	3.64294	NERC Isotope Geoscience Laboratory
U1343C-24H-5 W, 16.0--18.0 cm	209.99	Giobobulimina pacifica	237.59	914.973	-1.82054	4.40682	0.85	3.55682	NERC Isotope Geoscience Laboratory
U1343C-24H-5 W, 23.0--25.0 cm	210.06	Giobobulimina pacifica	237.66	915.294	-2.95871	4.4874	0.85	3.6374	NERC Isotope Geoscience Laboratory
U1343C-24H-5 W, 23.0--25.0 cm	210.06	Nonionella labradorica	237.66	915.294	-2.88348	4.57635	0.65	3.92635	NERC Isotope Geoscience Laboratory
U1343C-24H-5 W, 30.0--32.0 cm	210.13	Giobobulimina pacifica	237.73	915.616	-2.21566	4.41572	0.85	3.56572	NERC Isotope Geoscience Laboratory
U1343C-24H-5 W, 37.0--39.0 cm	210.2	Giobobulimina pacifica	237.8	915.937	-2.03463	4.36572	0.85	3.51572	NERC Isotope Geoscience Laboratory
U1343C-24H-5 W, 37.0--39.0 cm	210.2	Uvigerina bifurcata	237.8	915.937	-1.69575	4.58289	0.87	3.71289	NERC Isotope Geoscience Laboratory
U1343C-24H-5 W, 46.0--48.0 cm	210.29	Giobobulimina pacifica	237.89	916.309	-1.71169	4.54922	0.85	3.69922	NERC Isotope Geoscience Laboratory
U1343C-24H-5 W, 52.0--54.0 cm	210.35	Giobobulimina pacifica	237.95	916.462	-1.54362	4.62086	0.85	3.77086	NERC Isotope Geoscience Laboratory
U1343C-24H-5 W, 62.0--64.0 cm	210.45	Giobobulimina pacifica	238.05	916.718	-1.52694	5.28303	0.85	4.43303	NERC Isotope Geoscience Laboratory
U1343C-24H-5 W, 68.0--70.0 cm	210.51	Giobobulimina pacifica	238.11	916.871	-1.84431	4.65677	0.85	3.80677	NERC Isotope Geoscience Laboratory
U1343C-24H-5 W, 77.0--79.0 cm	210.6	Giobobulimina pacifica	238.2	917.101	-2.21515	4.72164	0.85	3.87164	NERC Isotope Geoscience Laboratory
U1343C-24H-5 W, 77.0--79.0 cm	210.6	Nonionella labradorica	238.2	917.101	-2.14674	4.58611	0.65	3.93611	NERC Isotope Geoscience Laboratory
U1343C-24H-5 W, 86.0--88.0 cm	210.69	Elphidium batialis	238.29	917.331	-4.14853	3.64978	0	3.64978	NERC Isotope Geoscience Laboratory
U1343C-24H-5 W, 96.0--98.0 cm	210.79	Giobobulimina pacifica	238.39	917.587	-1.67241	4.807	0.85	3.957	NERC Isotope Geoscience Laboratory
U1343C-24H-5 W, 102.0--104.0 cm	210.85	Giobobulimina pacifica	238.45	917.74	-1.87244	4.8779	0.85	4.0279	NERC Isotope Geoscience Laboratory
U1343C-24H-5 W, 109.0--111.0 cm	210.92	Cassidulina laevigata	238.52	917.919	-1.0302	4.7219	0.56	4.1619	NERC Isotope Geoscience Laboratory
U1343C-24H-5 W, 118.0--120.0 cm	211.01	Elphidium batialis	238.61	918.149	-3.74452	4.02748	0	4.02748	NERC Isotope Geoscience Laboratory
U1343C-24H-5 W, 126.0--128.0 cm	211.09	Cassidulina laevigata	238.69	918.354	-1.0574	4.69202	0.56	4.13202	NERC Isotope Geoscience Laboratory
U1343C-24H-5 W, 126.0--128.0 cm	211.09	Giobobulimina pacifica	238.69	918.354	-2.03356	4.9209	0.85	4.0709	NERC Isotope Geoscience Laboratory
U1343C-24H-5 W, 134.0--136.0 cm	211.17	Elphidium batialis	238.77	918.558	-3.02675	4.11354	0	4.11354	NERC Isotope Geoscience Laboratory
U1343C-24H-5 W, 134.0--136.0 cm	211.17	Giobobulimina pacifica	238.77	918.558	-2.07186	4.88195	0.85	4.03195	NERC Isotope Geoscience Laboratory
U1343C-24H-5 W, 143.0--145.0 cm	211.26	Elphidium batialis	238.86	918.788	-3.8752	4.7659	0	4.7659	NERC Isotope Geoscience Laboratory
U1343C-24H-6 W, 0.0--2.0 cm	211.33	Elphidium batialis	238.93	918.967	-3.60385	4.17062	0	4.17062	NERC Isotope Geoscience Laboratory
U1343C-24H-6 W, 8.0--10.0 cm	211.41	Elphidium batialis	239.01	919.172	-3.40533	3.96859	0	3.96859	NERC Isotope Geoscience Laboratory
U1343C-24H-6 W, 8.0--10.0 cm	211.41	Nonionella labradorica	239.01	919.172	-1.72531	4.52159	0.65	3.87159	NERC Isotope Geoscience Laboratory
U1343C-24H-6 W, 16.0--18.0 cm	211.49	Lenticulina sp.	239.09	919.376	-2.65094	3.93777	-0.02	3.95777	NERC Isotope Geoscience Laboratory
U1343C-24H-6 W, 23.0--25.0 cm	211.56	Elphidium batialis	239.16	919.555	-3.68314	3.92071	0	3.92071	NERC Isotope Geoscience Laboratory
U1343C-24H-6 W, 30.0--32.0 cm	211.63	Elphidium batialis	239.23	919.734	-3.87464	3.99584	0	3.99584	NERC Isotope Geoscience Laboratory
U1343C-24H-6 W, 37.0--39.0 cm	211.7	Elphidium batialis	239.3	919.913	-3.21831	3.98385	0	3.98385	NERC Isotope Geoscience Laboratory
U1343C-24H-6 W, 37.0--39.0 cm	211.7	Giobobulimina pacifica	239.3	919.913	-1.67586	4.87841	0.85	4.02841	NERC Isotope Geoscience Laboratory
U1343C-24H-6 W, 45.0--47.0 cm	211.78	Elphidium batialis	239.38	920.117	-3.11731	3.78972	0	3.78972	NERC Isotope Geoscience Laboratory
U1343C-24H-6 W, 45.0--47.0 cm	211.78	Giobobulimina pacifica	239.38	920.117	-1.58602	4.81268	0.85	3.96268	NERC Isotope Geoscience Laboratory
U1343C-24H-6 W, 52.0--54.0 cm	211.85	Elphidium batialis	239.45	920.296	-2.71757	4.01991	0	4.01991	NERC Isotope Geoscience Laboratory
U1343C-24H-6 W, 62.0--64.0 cm	211.95	Elphidium batialis	239.55	920.552	-2.77741	4.1157	0	4.1157	NERC Isotope Geoscience Laboratory
U1343C-24H-6 W, 68.0--70.0 cm	212.01	Elphidium batialis	239.61	920.705	-3.42805	3.80086	0	3.80086	NERC Isotope Geoscience Laboratory
U1343C-24H-6 W, 77.0--79.0 cm	212.1	Elphidium batialis	239.7	920.935	-2.74745	4.03517	0	4.03517	NERC Isotope Geoscience Laboratory
U1343C-24H-6 W, 86.0--88.0 cm	212.19	Elphidium batialis	239.79	921.165	-3.28903	3.92428	0	3.92428	NERC Isotope Geoscience Laboratory
U1343C-24H-6 W, 97.0--99.0 cm	212.3	Elphidium batialis	239.9	921.446	-2.50175	4.10637	0	4.10637	NERC Isotope Geoscience Laboratory
U1343C-24H-6 W, 97.0--99.0 cm	212.3	Giobobulimina pacifica	239.9	921.446	-1.55491	4.72463	0.85	3.87463	NERC Isotope Geoscience Laboratory
U1343C-24H-6 W, 102.0--104.0 cm	212.35	Elphidium batialis	239.95	921.574	-3.36772	3.87665	0	3.87665	NERC Isotope Geoscience Laboratory
U1343C-24H-6 W, 118.0--120.0 cm	212.51	Elphidium batialis	240.11	921.983	-3.34558	3.70298	0	3.70298	NERC Isotope Geoscience Laboratory
U1343C-24H-6 W, 126.0--128.0 cm	212.59	Elphidium batialis	240.19	922.187	-3.43729	3.62905	0	3.62905	NERC Isotope Geoscience Laboratory
U1343C-24H-6 W, 134.0--136.0 cm	212.67	Uvigerina bifurcata	240.27	922.392	-2.08774	4.48177	0.87	3.61177	NERC Isotope Geoscience Laboratory
U1343C-24H-6 W, 143.0--145.0 cm	212.76	Elphidium batialis	240.36	922.622	-3.14984	3.70928	0	3.70928	NERC Isotope Geoscience Laboratory
U1343C-24H-7 W, 0.0--2.0 cm	212.83	Elphidium batialis	240.43	922.801	-4.03899	3.27891	0	3.27891	NERC Isotope Geoscience Laboratory
U1343C-24H-7 W, 8.0--10.0 cm	212.91	Giobobulimina pacifica	240.51	923.005	-1.44034	4.73375	0.85	3.88375	NERC Isotope Geoscience Laboratory
U1343C-24H-7 W, 16.0--18.0 cm	212.99	Elphidium batialis	240.59	923.21	-3.01334	3.76662	0	3.76662	NERC Isotope Geoscience Laboratory
U1343C-24H-7 W, 23.0--25.0 cm	213.06	Elphidium batialis	240.66	923.389	-2.41204	4.07291	0	4.07291	NERC Isotope Geoscience Laboratory
U1343C-24H-7 W, 62.0--64.0 cm	213.45	Elphidium batialis	241.05	924.385	-2.0586	3.97237	0	3.97237	NERC Isotope Geoscience Laboratory
U1343E-26H-2 W, 96.0--98.0 cm	208.76	Elphidium batialis	241.37	925.203	-2.916	3.642	0	3.642	Cardiff University
U1343C-24H-7 W, 96.0--98.0 cm	213.79	Elphidium batialis	241.39	925.254	-2.68828	3.78634	0	3.78634	NERC Isotope Geoscience Laboratory
U1343E-26H-2 W, 102.0--104.0 cm	208.82	Elphidium batialis	241.43	925.356	-2.713	3.8	0	3.8	Cardiff University
U1343C-24H-7 W, 102.0--104.0 cm	213.85	Elphidium batialis	241.45	925.408	-2.57973	3.8278	0	3.8278	NERC Isotope Geoscience Laboratory
U1343E-26H-2 W, 109.0--111.0 cm	208.89	Elphidium batialis	241.5	925.535	-2.343	4.735	0	4.735	Cardiff University
U1343C-24H-7 W, 109.0--111.0 cm	213.92	Elphidium batialis	241.52	925.586	-2.67958	3.64011	0	3.64011	NERC Isotope Geoscience Laboratory
U1343E-26H-3 W, 0.0--2.0 cm	209.1	Elphidium batialis	241.71	926.072	-2.716	3.732	0	3.732	Cardiff University
U1343E-26H-3 W, 8.0--10.0 cm	209.18	Elphidium batialis	241.79	926.277	-2.409	3.716	0	3.716	Cardiff University
U1343E-26H-3 W, 16.0--18.0 cm	209.26	Elphidium batialis	241.87	926.481	-2.20825	3.64495	0	3.64495	Cardiff University
U1343E-26H-3 W, 30.0--32.0 cm	209.4	Uvigerina bifurcata	242.01	926.839	-1.646	4.411	0.87	3.541	Cardiff University
U1343E-26H-3 W, 37.0--39.0 cm	209.47	Uvigerina bifurcata	242.08	927.018	-1.531	4.255	0.87	3.385	Cardiff University
U1343E-26H-3 W, 46.0--48.0 cm	209.56	Uvigerina bifurcata	242.17	927.248	-1.611	4.278	0.87	3.408	Cardiff University
U1343E-26H-3 W, 52.0--54.0 cm	209.62	Uvigerina bifurcata	242.23	927.401	-1.821	4.231	0.87	3.361	Cardiff University
U1343E-26H-3 W, 62.0--64.0 cm	209.72	Uvigerina bifurcata	242.33	927.657	-1.808	4.328	0.87	3.458	Cardiff University
U1343E-26H-3 W, 68.0--70.0 cm	209.78	Uvigerina bifurcata	242.39	927.81	-1.757	4.32	0.87	3.45	Cardiff University
U1343E-26H-3 W, 86.0--88.0 cm	209.96	Elphidium batialis	242.57	928.27	-3.154	3.147	0	3.147	Cardiff University
U1343E-26H-3 W, 96.0--98.0 cm	210.06	Elphidium batialis	242.67	928.526	-1.673	3.741	0	3.741	Cardiff University
U1343E-26H-3 W, 102.0--104.0 cm	210.12	Elphidium batialis	242.73	928.679	-2.931	3.067	0	3.067	Cardiff University
U1343E-26H-3 W, 118.0--120.0 cm	210.28	Elphidium batialis	242.89	929.088	-2.57503	3.27023	0	3.27023	Cardiff University
U1343E-26H-4 W, 8.0--10.0 cm	210.59	Elphidium batialis	243.2	929.88	-1.73628	3.6464	0	3.6464	Cardiff University
U1343E-26H-5 W, 30.0--32.0 cm	212.31	Giobobulimina pacifica	244.92	934.276	-3.532	4.488	0.85	3.638	Cardiff University
U1343E-26H-5 W, 45.0--47.0 cm	212.46	Uvigerina bifurcata	245.07	934.659	-1.58069	4.20036	0.87	3.33036	Cardiff University
U1343E-26H-5 W, 52.0--54.0 cm	212.53	Uvigerina bifurcata	245.14	934.838	-1.59599	4.30817	0.87	3.43817	Cardiff University
U1343E-26H-5 W, 62.0--64.0 cm	212.63	Uvigerina bifurcata	245.24	935.094	-1.37763	4.28475	0.87	3.41475	Cardiff University
U1343E-26H-5 W, 96.0--98.0 cm	212.97	Valvulineria	245.58	935.963	-2.65022	3.88177	0.25	3.63177	Cardiff University
U1343E-26H-5 W, 109.0--111.0 cm	213.1	Nonionella labradorica	245.71	936.295	-3.93616	4.10288	0.65	3.45288	Cardiff University
U1343E-26H-5 W, 109.0--111.0 cm	213.1	Valvulineria	245.71	936.295	-1.20505	3.69913	0.25	3.44913	Cardiff University
U1343E-26H-6 W, 8.0--10.0 cm	213.59	Elphidium batialis	246.2	937.547	-1.96745	3.66641	0	3.66641	Cardiff University
U1343E-26H-6 W, 16.0--18.0 cm	213.67	Elphidium batialis	246.28	937.752	-2.53545	3.45191	0	3.45191	Cardiff University
U1343E-26H-6 W, 33.0--35.0 cm	213.84	Elphidium batialis	246.45	938.186	-2.89093	3.37355	0	3.37355	Cardiff University
U1343E-26H-6 W, 37.0--39.0 cm	213.88	Elphidium batialis	246.49	938.289	-2.00057	3.81257	0	3.81257	Cardiff University
U1343E-26H-6 W, 46.0--48.0 cm	213.97	Elphidium batialis	246.58	938.519	-1.75488	3.56013	0	3.56013	Cardiff University
U1343E-26H-6 W, 68.0--70.0 cm	214.19	Elphidium batialis	246.8	939.081	-2.52757	3.06806	0	3.06806	Cardiff University
U1343E-26H-6 W, 77.0--79.0 cm	214.28	Elphidium batialis	246.89	939.311	-2.97	3.179	0	3.179	Cardiff University
U1343E-26H-6 W, 77.0--79.0 cm	214.28	Uvigerina bifurcata	246.89	939.311	-1.745	4.088	0.87	3.218	Cardiff University
U1343E-26H-6 W, 77.0--79.0 cm	214.28	Uvigerina senticosa	246.89	939.311	-1.38	3.915	0.87	3.045	Cardiff University
U1343E-26H-6 W, 86.0--88.0 cm	214.37	Elphidium batialis	246.98	939.541	-3.104	3.354	0	3.354	Cardiff University
U1343E-26H-6 W, 86.0--88.0 cm	214.37	Uvigerina bifurcata	246.98	939.541	-1.919	4.118	0.87	3.248	Cardiff University
U1343E-26H-6 W, 86.0--88.0 cm	214.37	Uvigerina senticosa	246.98	939.541	-1.77365	4.04043	0.87	3.17043	Cardiff University
U1343E-26H-6 W, 96.0--98.0 cm	214.47	Uvigerina bifurcata	247.08	939.796	-2.03325	4.35223	0.87	3.48223	Cardiff University
U1343E-26H-6 W, 96.0--98.0 cm	214.47	Uvigerina senticosa	247.08	939.796	-1.78865	4.03793	0.87	3.16793	Cardiff University
U1343E-26H-6 W, 102.0--104.0 cm	214.53	Elphidium batialis	247.14	939.95	-3.308	3.609	0	3.609	Cardiff University
U1343E-26H-6 W, 102.0--104.0 cm	214.53	Uvigerina bifurcata	247.14	939.95	-1.43981	4.08317	0.87	3.21317	Cardiff University
U1343E-26H-6 W, 102.0--104.0 cm	214.53	Uvigerina senticosa	247.14	939.95	-1.15832	3.93069	0.87	3.06069	Cardiff University
U1343E-26H-6 W, 109.0--111.0 cm	214.6	Elphidium batialis	247.21	940.129	-3.26064	2.96288	0	2.96288	Cardiff University
U1343E-26H-6 W, 109.0--111.0 cm	214.6	Uvigerina bifurcata	247.21	940.129	-1.49	4.153	0.87	3.283	Cardiff University
U1343E-26H-6 W, 118.0--120.0 cm	214.69	Elphidium batialis	247.3	940.359	-3.57	2.824	0	2.824	Cardiff University
U1343E-26H-6 W, 118.0--120.0 cm	214.69	Uvigerina bifurcata	247.3	940.359	-1.323	4.129	0.87	3.259	Cardiff University
U1343E-26H-7 W, 8.0--10.0 cm	215.09	Elphidium batialis	247.7	941.381	-2.57979	3.11877	0	3.11877	Cardiff University
U1343C-25H-4 W, 143.0--145.0 cm	220.14	Uvigerina bifurcata	247.74	941.483	-1.34725	4.07566	0.87	3.20566	NERC Isotope Geoscience Laboratory
U1343E-26H-7 W, 16.0--18.0 cm	215.17	Elphidium batialis	247.78	941.585	-2.92726	3.09665	0	3.09665	Cardiff University
U1343C-25H-5 W, 0.0--2.0 cm	220.21	Uvigerina bifurcata	247.81	941.662	-1.23494	4.10224	0.87	3.23224	NERC Isotope Geoscience Laboratory
U1343E-26H-7 W, 23.0--25.0 cm	215.24	Elphidium batialis	247.85	941.764	-2.108	3.331	0	3.331	Cardiff University
U1343C-25H-5 W, 8.0--10.0 cm	220.29	Uvigerina bifurcata	247.89	941.867	-1.2158	4.13325	0.87	3.26325	NERC Isotope Geoscience Laboratory
U1343E-26H-7 W, 30.0--32.0 cm	215.31	Elphidium batialis	247.92	941.943	-2.587	3.191	0	3.191	Cardiff University
U1343C-25H-5 W, 16.0--18.0 cm	220.37	Elphidium batialis	247.97	942.071	-2.0856	3.34697	0	3.34697	NERC Isotope Geoscience Laboratory
U1343C-25H-5 W, 23.0--25.0 cm	220.44	Elphidium batialis	248.04	942.25	-2.48755	3.21281	0	3.21281	NERC Isotope Geoscience Laboratory
U1343C-25H-5 W, 37.0--39.0 cm	220.58	Elphidium batialis	248.18	942.608	-1.09377	3.96945	0	3.96945	NERC Isotope Geoscience Laboratory
U1343C-25H-5 W, 46.0--48.0 cm	220.67	Elphidium batialis	248.27	942.838	-2.77497	4.08508	0	4.08508	NERC Isotope Geoscience Laboratory
U1343C-25H-5 W, 62.0--64.0 cm	220.83	Elphidium batialis	248.43	943.247	-1.71086	4.12165	0	4.12165	NERC Isotope Geoscience Laboratory
U1343C-25H-5 W, 77.0--79.0 cm	220.98	Elphidium batialis	248.58	943.63	-2.53912	3.71785	0	3.71785	NERC Isotope Geoscience Laboratory
U1343C-25H-5 W, 86.0--88.0 cm	221.07	Elphidium batialis	248.67	943.86	-2.57156	3.1591	0	3.1591	NERC Isotope Geoscience Laboratory
U1343C-25H-5 W, 94.0--96.0 cm	221.15	Elphidium batialis	248.75	944.065	-2.43282	3.24437	0	3.24437	NERC Isotope Geoscience Laboratory
U1343C-25H-5 W, 94.0--96.0 cm	221.15	Uvigerina bifurcata	248.75	944.065	-1.30144	4.23646	0.87	3.36646	NERC Isotope Geoscience Laboratory
U1343C-25H-5 W, 102.0--104.0 cm	221.23	Elphidium batialis	248.83	944.269	-2.32383	3.25105	0	3.25105	NERC Isotope Geoscience Laboratory
U1343C-25H-5 W, 109.0--111.0 cm	221.3	Elphidium batialis	248.9	944.448	-2.85606	3.18372	0	3.18372	NERC Isotope Geoscience Laboratory
U1343C-25H-5 W, 109.0--111.0 cm	221.3	Uvigerina bifurcata	248.9	944.448	-1.45576	4.07031	0.87	3.20031	NERC Isotope Geoscience Laboratory
U1343C-25H-5 W, 118.0--120.0 cm	221.39	Elphidium batialis	248.99	944.678	-1.85273	4.83798	0	4.83798	NERC Isotope Geoscience Laboratory
U1343C-25H-5 W, 126.0--128.0 cm	221.47	Uvigerina bifurcata	249.07	944.882	-2.91754	4.26697	0.87	3.39697	NERC Isotope Geoscience Laboratory
U1343C-25H-5 W, 134.0--136.0 cm	221.55	Elphidium batialis	249.15	945.087	-4.7433	3.69989	0	3.69989	NERC Isotope Geoscience Laboratory
U1343C-25H-5 W, 134.0--136.0 cm	221.55	Uvigerina bifurcata	249.15	945.087	-2.55963	4.37189	0.87	3.50189	NERC Isotope Geoscience Laboratory
U1343C-25H-5 W, 143.0--145.0 cm	221.64	Elphidium batialis	249.24	945.317	-4.41833	3.95561	0	3.95561	NERC Isotope Geoscience Laboratory
U1343C-25H-5 W, 143.0--145.0 cm	221.64	Uvigerina bifurcata	249.24	945.317	-1.84	4.20554	0.87	3.33554	NERC Isotope Geoscience Laboratory
U1343C-25H-6 W, 0.0--2.0 cm	221.71	Elphidium batialis	249.31	945.496	-4.42223	3.45817	0	3.45817	NERC Isotope Geoscience Laboratory
U1343C-25H-6 W, 8.0--10.0 cm	221.79	Uvigerina bifurcata	249.39	945.7	-1.22122	3.95086	0.87	3.08086	NERC Isotope Geoscience Laboratory
U1343C-25H-6 W, 16.0--18.0 cm	221.87	Elphidium batialis	249.47	945.905	-2.24516	3.15025	0	3.15025	NERC Isotope Geoscience Laboratory
U1343C-25H-6 W, 16.0--18.0 cm	221.87	Uvigerina senticosa	249.47	945.905	-1.11163	3.84016	0.87	2.97016	NERC Isotope Geoscience Laboratory
U1343C-25H-6 W, 23.0--25.0 cm	221.94	Elphidium batialis	249.54	946.084	-2.76418	2.94994	0	2.94994	NERC Isotope Geoscience Laboratory
U1343C-25H-6 W, 23.0--25.0 cm	221.94	Uvigerina hispida	249.54	946.084	-0.843957	3.84972	0.87	2.97972	NERC Isotope Geoscience Laboratory
U1343C-25H-6 W, 31.0--33.0 cm	222.02	Elphidium batialis	249.62	946.288	-4.33857	3.33799	0	3.33799	NERC Isotope Geoscience Laboratory
U1343C-25H-6 W, 31.0--33.0 cm	222.02	Uvigerina bifurcata	249.62	946.288	-1.5593	3.87712	0.87	3.00712	NERC Isotope Geoscience Laboratory
U1343C-25H-6 W, 37.0--39.0 cm	222.08	Elphidium batialis	249.68	946.441	-3.17336	3.48908	0	3.48908	NERC Isotope Geoscience Laboratory
U1343C-25H-6 W, 46.0--48.0 cm	222.17	Elphidium batialis	249.77	946.671	-4.40009	3.53793	0	3.53793	NERC Isotope Geoscience Laboratory
U1343C-25H-6 W, 52.0--54.0 cm	222.23	Uvigerina bifurcata	249.83	946.825	-1.501	3.90119	0.87	3.03119	NERC Isotope Geoscience Laboratory
U1343C-25H-6 W, 62.0--64.0 cm	222.33	Uvigerina bifurcata	249.93	947.08	-1.53554	3.86892	0.87	2.99892	NERC Isotope Geoscience Laboratory
U1343C-25H-6 W, 68.0--70.0 cm	222.39	Elphidium batialis	249.99	947.234	-2.60052	2.95632	0	2.95632	NERC Isotope Geoscience Laboratory
U1343C-25H-6 W, 68.0--70.0 cm	222.39	Uvigerina senticosa	249.99	947.234	-0.978792	3.72801	0.87	2.85801	NERC Isotope Geoscience Laboratory
U1343C-25H-6 W, 68.0--70.0 cm	222.39	Uvigerina?	249.99	947.234	-1.53787	3.83278	0.87	2.96278	NERC Isotope Geoscience Laboratory
U1343C-25H-6 W, 86.0--88.0 cm	222.57	Elphidium batialis	250.17	947.694	-1.88632	3.32222	0	3.32222	NERC Isotope Geoscience Laboratory
U1343C-25H-6 W, 109.0--111.0 cm	222.8	Lenticulina sp.	250.4	948.282	-1.42764	3.14119	-0.02	3.16119	NERC Isotope Geoscience Laboratory
U1343C-25H-7 W, 8.0--10.0 cm	223.21	Elphidium batialis	250.81	949.329	-3.96836	3.88631	0	3.88631	NERC Isotope Geoscience Laboratory
U1343C-25H-7 W, 16.0--18.0 cm	223.29	Elphidium batialis	250.89	949.534	-4.35308	3.4944	0	3.4944	NERC Isotope Geoscience Laboratory
U1343C-25H-7 W, 16.0--18.0 cm	223.29	Uvigerina bifurcata	250.89	949.534	-1.92327	4.07462	0.87	3.20462	NERC Isotope Geoscience Laboratory
U1343C-25H-7 W, 23.0--25.0 cm	223.36	Uvigerina bifurcata	250.96	949.713	-1.71424	3.88741	0.87	3.01741	NERC Isotope Geoscience Laboratory
U1343C-25H-7 W, 36.0--38.0 cm	223.49	Elphidium batialis	251.09	950.045	-3.33317	3.12106	0	3.12106	NERC Isotope Geoscience Laboratory
U1343C-25H-7 W, 47.0--49.0 cm	223.6	Elphidium batialis	251.2	950.326	-2.49659	2.98489	0	2.98489	NERC Isotope Geoscience Laboratory
U1343C-25H-7 W, 47.0--49.0 cm	223.6	Uvigerina bifurcata	251.2	950.326	-1.33035	3.95791	0.87	3.08791	NERC Isotope Geoscience Laboratory
U1343E-27H-1 W, 23.0--25.0 cm	216.73	Uvigerina bifurcata	251.24	950.428	-1.19442	3.7011	0.87	2.8311	Cardiff University
U1343C-25H-7 W, 52.0--54.0 cm	223.65	Elphidium batialis	251.25	950.454	-2.48429	2.78554	0	2.78554	NERC Isotope Geoscience Laboratory
U1343E-27H-1 W, 30.0--32.0 cm	216.8	Elphidium batialis	251.31	950.607	-4.734	3.237	0	3.237	Cardiff University
U1343C-25H-7 W, 64.0--66.0 cm	223.77	Uvigerina bifurcata	251.37	950.761	-1.40272	3.66424	0.87	2.79424	NERC Isotope Geoscience Laboratory
U1343E-27H-1 W, 37.0--39.0 cm	216.87	Uvigerina bifurcata	251.38	950.786	-2.439	3.802	0.87	2.932	Cardiff University
U1343E-27H-1 W, 46.0--48.0 cm	216.96	Uvigerina bifurcata	251.47	951.016	-1.926	3.86	0.87	2.99	Cardiff University
U1343C-25H-7 W, 77.0--79.0 cm	223.9	Uvigerina bifurcata	251.5	951.093	-1.30464	3.71359	0.87	2.84359	NERC Isotope Geoscience Laboratory
U1343E-27H-1 W, 52.0--54.0 cm	217.02	Uvigerina bifurcata	251.53	951.17	-1.515	3.777	0.87	2.907	Cardiff University
U1343C-25H-7 W, 86.0--88.0 cm	223.99	Elphidium batialis	251.59	951.323	-2.60415	2.91856	0	2.91856	NERC Isotope Geoscience Laboratory
U1343C-25H-7 W, 86.0--88.0 cm	223.99	Uvigerina bifurcata	251.59	951.323	-1.64394	3.98919	0.87	3.11919	NERC Isotope Geoscience Laboratory
U1343E-27H-1 W, 62.0--64.0 cm	217.12	Uvigerina bifurcata	251.63	951.425	-1.531	3.638	0.87	2.768	Cardiff University
U1343C-25H-7 W, 96.0--98.0 cm	224.09	Elphidium batialis	251.69	951.578	-2.75316	2.91276	0	2.91276	NERC Isotope Geoscience Laboratory
U1343C-25H-7 W, 102.0--104.0 cm	224.15	Uvigerina bifurcata	251.75	951.732	-1.43322	3.75368	0.87	2.88368	NERC Isotope Geoscience Laboratory
U1343E-27H-1 W, 77.0--79.0 cm	217.27	Lenticulina sp.	251.78	951.808	-0.994154	3.00818	-0.02	3.02818	Cardiff University
U1343C-25H-7 W, 109.0--111.0 cm	224.22	Uvigerina bifurcata	251.82	951.911	-1.42359	3.77223	0.87	2.90223	NERC Isotope Geoscience Laboratory
U1343E-27H-1 W, 86.0--88.0 cm	217.36	Elphidium batialis	251.87	952.038	-2.45072	2.71103	0	2.71103	Cardiff University
U1343E-27H-1 W, 86.0--88.0 cm	217.36	Uvigerina bifurcata	251.87	952.038	-1.69326	3.61876	0.87	2.74876	Cardiff University
U1343E-27H-1 W, 96.0--98.0 cm	217.46	Uvigerina bifurcata	251.97	952.294	-1.34633	3.74103	0.87	2.87103	Cardiff University
U1343E-27H-1 W, 102.0--104.0 cm	217.52	Uvigerina bifurcata	252.03	952.447	-1.58312	3.66959	0.87	2.79959	Cardiff University
U1343E-27H-1 W, 109.0--111.0 cm	217.59	Elphidium batialis	252.1	952.626	-2.79718	2.66438	0	2.66438	Cardiff University
U1343E-27H-1 W, 118.0--120.0 cm	217.68	Islandiella norcrossi	252.19	952.856	-1.09759	3.44908	0.48	2.96908	Cardiff University
U1343E-27H-1 W, 126.0--128.0 cm	217.76	Uvigerina bifurcata	252.27	953.061	-1.57498	3.60153	0.87	2.73153	Cardiff University
U1343E-27H-1 W, 134.0--136.0 cm	217.84	Elphidium batialis	252.35	953.265	-2.43361	2.80136	0	2.80136	Cardiff University
U1343E-27H-1 W, 134.0--136.0 cm	217.84	Uvigerina bifurcata	252.35	953.265	-1.27341	3.79783	0.87	2.92783	Cardiff University
U1343E-27H-1 W, 143.0--145.0 cm	217.93	Elphidium batialis	252.44	953.495	-2.28551	2.77508	0	2.77508	Cardiff University
U1343E-27H-1 W, 143.0--145.0 cm	217.93	Uvigerina bifurcata	252.44	953.495	-1.66877	3.62138	0.87	2.75138	Cardiff University
U1343E-27H-2 W, 0.0--2.0 cm	218	Elphidium batialis	252.51	953.674	-3.43355	3.29432	0	3.29432	Cardiff University
U1343E-27H-2 W, 8.0--10.0 cm	218.08	Uvigerina bifurcata	252.59	953.879	-2.58407	4.39267	0.87	3.52267	Cardiff University
U1343E-27H-2 W, 16.0--18.0 cm	218.16	Uvigerina bifurcata	252.67	954.083	-1.50881	3.95203	0.87	3.08203	Cardiff University
U1343E-27H-2 W, 23.0--25.0 cm	218.23	Uvigerina bifurcata	252.74	954.262	-1.55949	3.61769	0.87	2.74769	Cardiff University
U1343E-27H-2 W, 32.0--34.0 cm	218.32	Elphidium batialis	252.83	954.492	-2.21561	2.79964	0	2.79964	Cardiff University
U1343E-27H-2 W, 37.0--39.0 cm	218.37	Valvulineria	252.88	954.62	-1.56844	3.21799	0.25	2.96799	Cardiff University
U1343E-27H-2 W, 46.0--48.0 cm	218.46	Elphidium batialis	252.97	954.85	-2.31445	3.01011	0	3.01011	Cardiff University
U1343E-27H-2 W, 46.0--48.0 cm	218.46	Uvigerina bifurcata	252.97	954.85	-1.6764	3.84391	0.87	2.97391	Cardiff University
U1343E-27H-2 W, 52.0--54.0 cm	218.52	Uvigerina bifurcata	253.03	955.003	-2.652	3.78972	0.87	2.91972	Cardiff University
U1343E-27H-2 W, 62.0--64.0 cm	218.62	Uvigerina bifurcata	253.13	955.259	-1.70623	3.95098	0.87	3.08098	Cardiff University
U1343E-27H-2 W, 68.0--70.0 cm	218.68	Nonionella labradorica	253.19	955.412	-1.51179	3.54962	0.65	2.89962	Cardiff University
U1343E-27H-2 W, 77.0--79.0 cm	218.77	Giobobulimina pacifica	253.28	955.642	-2.124	3.60211	0.85	2.75211	Cardiff University
U1343E-27H-2 W, 77.0--79.0 cm	218.77	Nonionella labradorica	253.28	955.642	-1.74338	3.35546	0.65	2.70546	Cardiff University
U1343E-27H-2 W, 86.0--88.0 cm	218.86	Uvigerina senticosa	253.37	955.872	-1.4697	3.70528	0.87	2.83528	Cardiff University
U1343E-27H-2 W, 96.0--98.0 cm	218.96	Uvigerina hispida	253.47	956.128	-1.3014	3.65056	0.87	2.78056	Cardiff University
U1343E-27H-2 W, 102.0--104.0 cm	219.02	Uvigerina hispida	253.53	956.281	-1.1195	3.65868	0.87	2.78868	Cardiff University
U1343E-27H-2 W, 109.0--111.0 cm	219.09	Uvigerina senticosa	253.6	956.457	-1.08701	3.83034	0.87	2.96034	Cardiff University
U1343E-27H-2 W, 118.0--120.0 cm	219.18	Uvigerina bifurcata	253.69	956.677	-1.72182	4.23194	0.87	3.36194	Cardiff University
U1343E-27H-2 W, 126.0--128.0 cm	219.26	Uvigerina senticosa	253.77	956.873	-0.986276	3.89447	0.87	3.02447	Cardiff University
U1343E-27H-2 W, 134.0--136.0 cm	219.34	Uvigerina bifurcata	253.85	957.069	-1.30333	3.86903	0.87	2.99903	Cardiff University
U1343E-27H-3 W, 0.0--2.0 cm	219.5	Uvigerina bifurcata	254.01	957.46	-1.48417	4.09421	0.87	3.22421	Cardiff University
U1343E-27H-3 W, 8.0--10.0 cm	219.58	Uvigerina bifurcata	254.09	957.656	-1.66846	4.16917	0.87	3.29917	Cardiff University
U1343E-27H-3 W, 16.0--18.0 cm	219.66	Uvigerina bifurcata	254.17	957.852	-1.67575	4.18484	0.87	3.31484	Cardiff University
U1343E-27H-3 W, 23.0--25.0 cm	219.73	Uvigerina bifurcata	254.24	958.023	-1.48427	4.01098	0.87	3.14098	Cardiff University
U1343E-27H-3 W, 30.0--32.0 cm	219.8	Uvigerina bifurcata	254.31	958.194	-1.7019	4.31088	0.87	3.44088	Cardiff University
U1343E-27H-3 W, 38.0--40.0 cm	219.88	Uvigerina bifurcata	254.39	958.39	-1.57783	4.24593	0.87	3.37593	Cardiff University
U1343E-27H-3 W, 46.0--48.0 cm	219.96	Uvigerina bifurcata	254.47	958.586	-1.2375	3.69997	0.87	2.82997	Cardiff University
U1343E-27H-3 W, 52.0--54.0 cm	220.02	Uvigerina bifurcata	254.53	958.732	-1.53568	4.37217	0.87	3.50217	Cardiff University
U1343E-27H-3 W, 62.0--64.0 cm	220.12	Giobobulimina pacifica	254.63	958.977	-1.89743	4.51772	0.85	3.66772	Cardiff University
U1343E-27H-3 W, 62.0--64.0 cm	220.12	Nonionella labradorica	254.63	958.977	-1.68071	4.17383	0.65	3.52383	Cardiff University
U1343E-27H-3 W, 68.0--70.0 cm	220.18	Uvigerina bifurcata	254.69	959.124	-2.4554	4.40778	0.87	3.53778	Cardiff University
U1343E-27H-3 W, 77.0--79.0 cm	220.27	Uvigerina bifurcata	254.78	959.344	-1.58234	4.38644	0.87	3.51644	Cardiff University
U1343E-27H-3 W, 86.0--88.0 cm	220.36	Uvigerina bifurcata	254.87	959.564	-1.37299	4.51123	0.87	3.64123	Cardiff University
U1343E-27H-3 W, 96.0--98.0 cm	220.46	Uvigerina bifurcata	254.97	959.809	-1.12462	4.62498	0.87	3.75498	Cardiff University
U1343E-27H-3 W, 102.0--104.0 cm	220.52	Uvigerina bifurcata	255.03	959.956	-1.69092	4.45878	0.87	3.58878	Cardiff University
U1343E-27H-3 W, 109.0--111.0 cm	220.59	Uvigerina bifurcata	255.1	960.127	-1.59246	4.56168	0.87	3.69168	Cardiff University
U1343E-27H-3 W, 116.0--118.0 cm	220.66	Uvigerina bifurcata	255.17	960.298	-1.36961	4.49	0.87	3.62	Cardiff University
U1343E-27H-3 W, 126.0--128.0 cm	220.76	Giobobulimina pacifica	255.27	960.543	-1.08635	4.56807	0.85	3.71807	Cardiff University
U1343E-27H-3 W, 126.0--128.0 cm	220.76	Islandiella norcrossi	255.27	960.543	-1.1181	4.20119	0.48	3.72119	Cardiff University
U1343E-27H-3 W, 126.0--128.0 cm	220.76	Nonionella labradorica	255.27	960.543	-1.50146	4.37228	0.65	3.72228	Cardiff University
U1343E-27H-3 W, 134.0--136.0 cm	220.84	Giobobulimina pacifica	255.35	960.739	-1.19112	4.53959	0.85	3.68959	Cardiff University
U1343E-27H-4 W, 0.0--2.0 cm	221	Elphidium batialis	255.51	961.13	-2.82679	3.75655	0	3.75655	Cardiff University
U1343E-27H-4 W, 0.0--2.0 cm	221	Uvigerina bifurcata	255.51	961.13	-1.30939	4.54529	0.87	3.67529	Cardiff University
U1343E-27H-4 W, 8.0--10.0 cm	221.08	Elphidium batialis	255.59	961.326	-1.92894	3.92717	0	3.92717	Cardiff University
U1343E-27H-4 W, 16.0--18.0 cm	221.16	Elphidium batialis	255.67	961.522	-3.09021	3.56256	0	3.56256	Cardiff University
U1343E-27H-4 W, 16.0--18.0 cm	221.16	Giobobulimina pacifica	255.67	961.522	-1.14935	4.55486	0.85	3.70486	Cardiff University
U1343E-27H-4 W, 23.0--25.0 cm	221.23	Uvigerina bifurcata	255.74	961.693	-1.42853	4.60399	0.87	3.73399	Cardiff University
U1343E-27H-4 W, 32.0--34.0 cm	221.32	Elphidium batialis	255.83	961.913	-2.31691	4.25614	0	4.25614	Cardiff University
U1343E-27H-4 W, 37.0--39.0 cm	221.37	Elphidium batialis	255.88	962.035	-2.7173	3.99887	0	3.99887	Cardiff University
U1343E-27H-4 W, 46.0--48.0 cm	221.46	Elphidium batialis	255.97	962.256	-2.92387	3.71992	0	3.71992	Cardiff University
U1343E-27H-4 W, 52.0--54.0 cm	221.52	Cassidulina teretis	256.03	962.402	-0.587274	4.42162	0.56	3.86162	Cardiff University
U1343E-27H-4 W, 52.0--54.0 cm	221.52	Elphidium batialis	256.03	962.402	-2.85091	3.75386	0	3.75386	Cardiff University
U1343E-27H-4 W, 60.0--62.0 cm	221.6	Elphidium batialis	256.11	962.598	-2.52859	3.96353	0	3.96353	Cardiff University
U1343E-27H-4 W, 77.0--79.0 cm	221.77	Elphidium batialis	256.28	963.014	-2.06763	4.13626	0	4.13626	Cardiff University
U1343E-27H-4 W, 86.0--88.0 cm	221.86	Elphidium batialis	256.37	963.234	-2.77067	3.8209	0	3.8209	Cardiff University
U1343E-27H-4 W, 96.0--98.0 cm	221.96	Elphidium batialis	256.47	963.479	-4.46205	4.42656	0	4.42656	Cardiff University
U1343E-27H-4 W, 102.0--104.0 cm	222.02	Elphidium batialis	256.53	963.626	-3.31349	3.94199	0	3.94199	Cardiff University
U1343E-27H-4 W, 109.0--111.0 cm	222.09	Elphidium batialis	256.6	963.797	-2.14378	3.9655	0	3.9655	Cardiff University
U1343E-27H-4 W, 109.0--111.0 cm	222.09	Nonionella labradorica	256.6	963.797	-1.3644	4.58584	0.65	3.93584	Cardiff University
U1343E-27H-4 W, 118.0--120.0 cm	222.18	Cassidulina teretis	256.69	964.017	-0.581793	4.4242	0.56	3.8642	Cardiff University
U1343E-27H-4 W, 118.0--120.0 cm	222.18	Giobobulimina pacifica	256.69	964.017	-1.20957	4.77849	0.85	3.92849	Cardiff University
U1343E-27H-4 W, 123.5--125.5 cm	222.235	Elphidium batialis	256.745	964.152	-3.44884	3.75676	0	3.75676	Cardiff University
U1343E-27H-4 W, 123.5--125.5 cm	222.235	Elphidium batialis	256.745	964.152	-2.86982	3.93615	0	3.93615	Cardiff University
U1343E-27H-4 W, 134.0--136.0 cm	222.34	Elphidium batialis	256.85	964.409	-2.95699	3.82352	0	3.82352	Cardiff University
U1343E-27H-5 W, 0.0--2.0 cm	222.5	Giobobulimina pacifica	257.01	964.8	-1.5121	4.69813	0.85	3.84813	Cardiff University
U1343E-27H-5 W, 0.0--2.0 cm	222.5	Nonionella labradorica	257.01	964.8	-1.63924	4.57479	0.65	3.92479	Cardiff University
U1343E-27H-5 W, 8.0--10.0 cm	222.58	Elphidium batialis	257.09	964.996	-2.08535	3.83807	0	3.83807	Cardiff University
U1343E-27H-5 W, 16.0--18.0 cm	222.66	Elphidium batialis	257.17	965.192	-2.20571	3.82112	0	3.82112	Cardiff University
U1343E-27H-5 W, 23.0--25.0 cm	222.73	Elphidium batialis	257.24	965.363	-1.40583	4.59399	0	4.59399	Cardiff University
U1343E-27H-5 W, 33.0--35.0 cm	222.83	Elphidium batialis	257.34	965.608	-2.53276	3.86382	0	3.86382	Cardiff University
U1343E-27H-5 W, 45.0--47.0 cm	222.95	Elphidium batialis	257.46	965.901	-2.27831	3.77806	0	3.77806	Cardiff University
U1343E-27H-5 W, 52.0--54.0 cm	223.02	Elphidium batialis	257.53	966.073	-3.25166	3.4217	0	3.4217	Cardiff University
U1343E-27H-5 W, 52.0--54.0 cm	223.02	Nonionella labradorica	257.53	966.073	-1.35536	4.33495	0.65	3.68495	Cardiff University
U1343E-27H-5 W, 62.0--64.0 cm	223.12	Giobobulimina pacifica	257.63	966.317	-1.20536	4.70334	0.85	3.85334	Cardiff University
U1343E-27H-5 W, 62.0--64.0 cm	223.12	Nonionella labradorica	257.63	966.317	-1.80466	4.26081	0.65	3.61081	Cardiff University
U1343E-27H-5 W, 68.0--70.0 cm	223.18	Elphidium batialis	257.69	966.464	-2.88146	3.54475	0	3.54475	Cardiff University
U1343E-27H-5 W, 77.0--79.0 cm	223.27	Elphidium batialis	257.78	966.684	-2.20331	3.8795	0	3.8795	Cardiff University
U1343C-26H-4 W, 102.0--104.0 cm	229.45	Valvulineria	257.86	966.88	-1.15789	4.0497	0.25	3.7997	NERC Isotope Geoscience Laboratory
U1343E-27H-5 W, 86.0--88.0 cm	223.36	Elphidium batialis	257.87	966.904	-2.5536	3.86723	0	3.86723	Cardiff University
U1343E-27H-5 W, 96.0--98.0 cm	223.46	Elphidium batialis	257.97	967.149	-1.64279	3.88313	0	3.88313	Cardiff University
U1343C-26H-4 W, 118.0--120.0 cm	229.61	Valvulineria	258.02	967.271	-1.50312	4.04021	0.25	3.79021	NERC Isotope Geoscience Laboratory
U1343E-27H-5 W, 108.0--110.0 cm	223.58	Elphidium batialis	258.09	967.443	-2.04129	3.93967	0	3.93967	Cardiff University
U1343C-26H-4 W, 126.0--128.0 cm	229.69	Valvulineria	258.1	967.467	-1.51202	3.96773	0.25	3.71773	NERC Isotope Geoscience Laboratory
U1343C-26H-4 W, 134.0--136.0 cm	229.77	Giobobulimina pacifica	258.18	967.663	-0.937432	4.54877	0.85	3.69877	NERC Isotope Geoscience Laboratory
U1343E-27H-5 W, 118.0--120.0 cm	223.68	Elphidium batialis	258.19	967.687	-2.06313	3.87322	0	3.87322	Cardiff University
U1343C-26H-5 W, 0.0--2.0 cm	229.83	Elphidium batialis	258.24	967.81	-1.51928	3.79262	0	3.79262	NERC Isotope Geoscience Laboratory
U1343E-27H-5 W, 126.0--128.0 cm	223.76	Elphidium batialis	258.27	967.883	-2.24693	3.80568	0	3.80568	Cardiff University
U1343E-27H-5 W, 126.0--128.0 cm	223.76	Giobobulimina pacifica	258.27	967.883	-1.32182	4.52352	0.85	3.67352	Cardiff University
U1343C-26H-5 W, 8.0--10.0 cm	229.91	Giobobulimina pacifica	258.32	968.006	-0.857614	4.6337	0.85	3.7837	NERC Isotope Geoscience Laboratory
U1343E-27H-5 W, 134.0--136.0 cm	223.84	Elphidium batialis	258.35	968.079	-2.18787	3.69308	0	3.69308	Cardiff University
U1343C-26H-5 W, 16.0--18.0 cm	229.99	Giobobulimina pacifica	258.4	968.201	-0.980624	4.55577	0.85	3.70577	NERC Isotope Geoscience Laboratory
U1343C-26H-5 W, 16.0--18.0 cm	229.99	Nonionella labradorica	258.4	968.201	-1.62269	4.44688	0.65	3.79688	NERC Isotope Geoscience Laboratory
U1343C-26H-5 W, 23.0--25.0 cm	230.06	Giobobulimina pacifica	258.47	968.373	-1.24541	4.54169	0.85	3.69169	NERC Isotope Geoscience Laboratory
U1343C-26H-5 W, 30.0--32.0 cm	230.13	Giobobulimina pacifica	258.54	968.544	-2.56946	4.46646	0.85	3.61646	NERC Isotope Geoscience Laboratory
U1343C-26H-5 W, 37.0--39.0 cm	230.2	Elphidium batialis	258.61	968.715	-3.1808	3.36794	0	3.36794	NERC Isotope Geoscience Laboratory
U1343C-26H-5 W, 46.0--48.0 cm	230.29	Elphidium batialis	258.7	968.935	-1.80604	3.7883	0	3.7883	NERC Isotope Geoscience Laboratory
U1343C-26H-5 W, 52.0--54.0 cm	230.35	Elphidium batialis	258.76	969.082	-1.97898	3.68878	0	3.68878	NERC Isotope Geoscience Laboratory
U1343C-26H-5 W, 62.0--64.0 cm	230.45	Elphidium batialis	258.86	969.327	-1.88149	3.81164	0	3.81164	NERC Isotope Geoscience Laboratory
U1343C-26H-5 W, 68.0--70.0 cm	230.51	Elphidium batialis	258.92	969.474	-2.64918	3.44637	0	3.44637	NERC Isotope Geoscience Laboratory
U1343C-26H-5 W, 77.0--79.0 cm	230.6	Elphidium batialis	259.01	969.694	-2.4761	3.76242	0	3.76242	NERC Isotope Geoscience Laboratory
U1343C-26H-5 W, 86.0--88.0 cm	230.69	Elphidium batialis	259.1	969.914	-1.93648	3.72665	0	3.72665	NERC Isotope Geoscience Laboratory
U1343C-26H-5 W, 96.0--98.0 cm	230.79	Elphidium batialis	259.2	970.159	-1.92053	3.55472	0	3.55472	NERC Isotope Geoscience Laboratory
U1343C-26H-5 W, 102.0--104.0 cm	230.85	Elphidium batialis	259.26	970.305	-1.92439	3.51716	0	3.51716	NERC Isotope Geoscience Laboratory
U1343C-26H-5 W, 109.0--111.0 cm	230.92	Elphidium batialis	259.33	970.477	-1.63005	3.62626	0	3.62626	NERC Isotope Geoscience Laboratory
U1343C-26H-5 W, 118.0--120.0 cm	231.01	Elphidium batialis	259.42	970.697	-2.06404	3.51055	0	3.51055	NERC Isotope Geoscience Laboratory
U1343C-26H-5 W, 118.0--120.0 cm	231.01	Giobobulimina pacifica	259.42	970.697	-1.71558	4.23394	0.85	3.38394	NERC Isotope Geoscience Laboratory
U1343C-26H-5 W, 126.0--128.0 cm	231.09	Elphidium batialis	259.5	970.893	-3.15731	3.03613	0	3.03613	NERC Isotope Geoscience Laboratory
U1343C-26H-5 W, 134.0--136.0 cm	231.17	Uvigerina bifurcata	259.58	971.088	-1.26638	4.12751	0.87	3.25751	NERC Isotope Geoscience Laboratory
U1343C-26H-5 W, 143.0--145.0 cm	231.26	Uvigerina bifurcata	259.67	971.309	-1.81752	4.2377	0.87	3.3677	NERC Isotope Geoscience Laboratory
U1343C-26H-6 W, 0.0--2.0 cm	231.33	Elphidium batialis	259.74	971.48	-2.49546	3.39018	0	3.39018	NERC Isotope Geoscience Laboratory
U1343C-26H-6 W, 0.0--2.0 cm	231.33	Uvigerina bifurcata	259.74	971.48	-1.28493	4.18146	0.87	3.31146	NERC Isotope Geoscience Laboratory
U1343C-26H-6 W, 16.0--18.0 cm	231.49	Elphidium batialis	259.9	971.871	-2.71469	3.12541	0	3.12541	NERC Isotope Geoscience Laboratory
U1343C-26H-6 W, 16.0--18.0 cm	231.49	Uvigerina bifurcata	259.9	971.871	-1.25198	4.14093	0.87	3.27093	NERC Isotope Geoscience Laboratory
U1343C-26H-6 W, 23.0--25.0 cm	231.56	Elphidium batialis	259.97	972.043	-2.79743	3.12797	0	3.12797	NERC Isotope Geoscience Laboratory
U1343C-26H-6 W, 23.0--25.0 cm	231.56	Uvigerina bifurcata	259.97	972.043	-1.19584	4.23852	0.87	3.36852	NERC Isotope Geoscience Laboratory
U1343C-26H-6 W, 30.0--32.0 cm	231.63	Elphidium batialis	260.04	972.214	-2.48304	3.26279	0	3.26279	NERC Isotope Geoscience Laboratory
U1343C-26H-6 W, 30.0--32.0 cm	231.63	Uvigerina bifurcata	260.04	972.214	-1.16889	4.2365	0.87	3.3665	NERC Isotope Geoscience Laboratory
U1343C 26H-06-W, 52.0--54.0 cm	231.85	Uvigerina bifurcata	260.26	972.752	-1.38315	4.44704	0.87	3.57704	NERC Isotope Geoscience Laboratory
U1343C 26H-6-W, 62.0--64.0 cm	231.95	Elphidium batialis	260.36	972.997	-3.44223	3.61088	0	3.61088	NERC Isotope Geoscience Laboratory
U1343C 26H-6-W, 68.0--70.0 cm	232.01	Elphidium batialis	260.42	973.144	-2.65461	3.59735	0	3.59735	NERC Isotope Geoscience Laboratory
U1343C 26H-6-W, 77.0--79.0 cm	232.1	Elphidium batialis	260.51	973.364	-2.22969	3.47404	0	3.47404	NERC Isotope Geoscience Laboratory
U1343C 26H-6-W, 85.0--87.0 cm	232.18	Elphidium batialis	260.59	973.56	-2.08257	3.53343	0	3.53343	NERC Isotope Geoscience Laboratory
U1343C 26H-6-W, 106.0--108.0 cm	232.39	Elphidium batialis	260.8	974.073	-2.47447	3.29445	0	3.29445	NERC Isotope Geoscience Laboratory
U1343C 26H-6-W, 106.0--108.0 cm	232.39	Uvigerina bifurcata	260.8	974.073	-1.74578	3.95222	0.87	3.08222	NERC Isotope Geoscience Laboratory
U1343C 26H-6-W, 109.0--111.0 cm	232.42	Uvigerina bifurcata	260.83	974.147	-1.72468	3.74239	0.87	2.87239	NERC Isotope Geoscience Laboratory
U1343C 26H-6-W, 118.0--120.0 cm	232.51	Uvigerina bifurcata	260.92	974.367	-0.966063	3.91966	0.87	3.04966	NERC Isotope Geoscience Laboratory
U1343C 26H-6-W, 126.0--128.0 cm	232.59	Uvigerina bifurcata	261	974.563	-2.23355	3.45487	0.87	2.58487	NERC Isotope Geoscience Laboratory
U1343C 26H-6-W, 134.0--136.0 cm	232.67	Elphidium batialis	261.08	974.759	-2.16662	3.51664	0	3.51664	NERC Isotope Geoscience Laboratory
U1343C 26H-7-W, 0.0--2.0 cm	232.83	Elphidium batialis	261.24	975.15	-1.83201	3.50328	0	3.50328	NERC Isotope Geoscience Laboratory
U1343C 26H-7-W, 0.0--2.0 cm	232.83	Uvigerina bifurcata	261.24	975.15	-1.34174	4.40356	0.87	3.53356	NERC Isotope Geoscience Laboratory
U1343C 26H-7-W, 8.0--10.0 cm	232.91	Elphidium batialis	261.32	975.346	-2.10048	3.3929	0	3.3929	NERC Isotope Geoscience Laboratory
U1343C 26H-7-W, 8.0--10.0 cm	232.91	Uvigerina bifurcata	261.32	975.346	-1.08863	4.37108	0.87	3.50108	NERC Isotope Geoscience Laboratory
U1343C 26H-7-W, 16.0--18.0 cm	232.99	Elphidium batialis	261.4	975.541	-1.9549	3.60245	0	3.60245	NERC Isotope Geoscience Laboratory
U1343C 26H-7-W, 16.0--18.0 cm	232.99	Uvigerina bifurcata	261.4	975.541	-1.34025	4.32911	0.87	3.45911	NERC Isotope Geoscience Laboratory
U1343C 26H-7-W, 23.0--25.0 cm	233.06	Elphidium batialis	261.47	975.713	-1.61377	3.61022	0	3.61022	NERC Isotope Geoscience Laboratory
U1343C 26H-7-W, 23.0--25.0 cm	233.06	Uvigerina bifurcata	261.47	975.713	-1.20928	4.11376	0.87	3.24376	NERC Isotope Geoscience Laboratory
U1343C 26H-7-W, 30.0--32.0 cm	233.13	Elphidium batialis	261.54	975.884	-2.38988	3.449	0	3.449	NERC Isotope Geoscience Laboratory
U1343C 26H-7-W, 30.0--32.0 cm	233.13	Uvigerina bifurcata	261.54	975.884	-1.31729	4.26578	0.87	3.39578	NERC Isotope Geoscience Laboratory
U1343C 26H-7-W, 37.0--39.0 cm	233.2	Elphidium batialis	261.61	976.055	-1.81726	3.62161	0	3.62161	NERC Isotope Geoscience Laboratory
U1343C 26H-7-W, 37.0--39.0 cm	233.2	Uvigerina bifurcata	261.61	976.055	-1.31875	4.22693	0.87	3.35693	NERC Isotope Geoscience Laboratory
U1343C 26H-7-W, 46.0--48.0 cm	233.29	Elphidium batialis	261.7	976.276	-1.99596	3.54094	0	3.54094	NERC Isotope Geoscience Laboratory
U1343C 26H-7-W, 46.0--48.0 cm	233.29	Uvigerina bifurcata	261.7	976.276	-1.30956	4.32967	0.87	3.45967	NERC Isotope Geoscience Laboratory
U1343C 26H-7-W, 52.0--54.0 cm	233.35	Elphidium batialis	261.76	976.422	-2.58559	3.08206	0	3.08206	NERC Isotope Geoscience Laboratory
U1343C 26H-7-W, 52.0--54.0 cm	233.35	Uvigerina bifurcata	261.76	976.422	-1.35078	4.22236	0.87	3.35236	NERC Isotope Geoscience Laboratory
U1343C 26H-7-W, 62.0--64.0 cm	233.45	Elphidium batialis	261.86	976.667	-1.97673	3.33605	0	3.33605	NERC Isotope Geoscience Laboratory
U1343C 26H-7-W, 62.0--64.0 cm	233.45	Uvigerina bifurcata	261.86	976.667	-1.28925	4.26366	0.87	3.39366	NERC Isotope Geoscience Laboratory
U1343C 26H-7-W, 68.0--70.0 cm	233.51	Elphidium batialis	261.92	976.814	-2.01616	3.40892	0	3.40892	NERC Isotope Geoscience Laboratory
U1343C 26H-7-W, 68.0--70.0 cm	233.51	Uvigerina bifurcata	261.92	976.814	-1.26931	4.36034	0.87	3.49034	NERC Isotope Geoscience Laboratory
U1343C 26H-7-W, 77.0--79.0 cm	233.6	Elphidium batialis	262.01	977.034	-2.8067	3.4293	0	3.4293	NERC Isotope Geoscience Laboratory
U1343C 26H-7-W, 77.0--79.0 cm	233.6	Uvigerina bifurcata	262.01	977.034	-1.58427	4.02871	0.87	3.15871	NERC Isotope Geoscience Laboratory
U1343C 26H-7-W, 86.0--88.0 cm	233.69	Elphidium batialis	262.1	977.254	-2.72921	3.11348	0	3.11348	NERC Isotope Geoscience Laboratory
U1343C 26H-7-W, 86.0--88.0 cm	233.69	Uvigerina bifurcata	262.1	977.254	-1.42678	3.96458	0.87	3.09458	NERC Isotope Geoscience Laboratory
U1343E 28H-2-W, 0.0--2.0 cm	227.5	Elphidium batialis	263.12	979.75	-1.52454	3.59025	0	3.59025	NERC Isotope Geoscience Laboratory
U1343E 28H-2-W, 0.0--2.0 cm	227.5	Uvigerina bifurcata	263.12	979.75	-1.22375	4.26526	0.87	3.39526	NERC Isotope Geoscience Laboratory
U1343E 28H-2-W, 10.0--12.0 cm	227.6	Elphidium batialis	263.22	979.995	-1.22692	3.76272	0	3.76272	NERC Isotope Geoscience Laboratory
U1343E 28H-2-W, 10.0--12.0 cm	227.6	Uvigerina bifurcata	263.22	979.995	-1.19338	4.38696	0.87	3.51696	NERC Isotope Geoscience Laboratory
U1343E 28H-2-W, 18.0--20.0 cm	227.68	Elphidium batialis	263.3	980.19	-2.18159	3.39418	0	3.39418	NERC Isotope Geoscience Laboratory
U1343E 28H-2-W, 18.0--20.0 cm	227.68	Uvigerina bifurcata	263.3	980.19	-1.14428	4.38473	0.87	3.51473	NERC Isotope Geoscience Laboratory
U1343E 28H-2-W, 25.0--27.0 cm	227.75	Elphidium batialis	263.37	980.362	-1.76809	3.59336	0	3.59336	NERC Isotope Geoscience Laboratory
U1343E 28H-2-W, 25.0--27.0 cm	227.75	Uvigerina bifurcata	263.37	980.362	-1.31341	4.26915	0.87	3.39915	NERC Isotope Geoscience Laboratory
U1343E 28H-2-W, 32.0--34.0 cm	227.82	Elphidium batialis	263.44	980.533	-1.73588	3.71135	0	3.71135	NERC Isotope Geoscience Laboratory
U1343E 28H-2-W, 32.0--34.0 cm	227.82	Uvigerina bifurcata	263.44	980.533	-0.922167	4.28525	0.87	3.41525	NERC Isotope Geoscience Laboratory
U1343E 28H-2-W, 44.0--46.0 cm	227.94	Elphidium batialis	263.56	980.826	-1.82266	3.60838	0	3.60838	NERC Isotope Geoscience Laboratory
U1343E 28H-2-W, 44.0--46.0 cm	227.94	Uvigerina bifurcata	263.56	980.826	-1.21632	4.29547	0.87	3.42547	NERC Isotope Geoscience Laboratory
U1343E 28H-2-W, 51.0--53.0 cm	228.01	Elphidium batialis	263.63	980.998	-2.18802	3.5072	0	3.5072	NERC Isotope Geoscience Laboratory
U1343E 28H-2-W, 51.0--53.0 cm	228.01	Uvigerina bifurcata	263.63	980.998	-1.62579	4.08115	0.87	3.21115	NERC Isotope Geoscience Laboratory
U1343E 28H-2-W, 74.0--76.0 cm	228.24	Uvigerina bifurcata	263.86	981.56	-1.41104	4.15236	0.87	3.28236	NERC Isotope Geoscience Laboratory
U1343E 28H-2-W, 79.0--81.0 cm	228.29	Elphidium batialis	263.91	981.683	-2.51157	3.36118	0	3.36118	NERC Isotope Geoscience Laboratory
U1343E 28H-2-W, 79.0--81.0 cm	228.29	Uvigerina bifurcata	263.91	981.683	-1.42674	3.97268	0.87	3.10268	NERC Isotope Geoscience Laboratory
U1343E 28H-2-W, 87.0--89.0 cm	228.37	Elphidium batialis	263.99	981.879	-2.85304	3.28244	0	3.28244	NERC Isotope Geoscience Laboratory
U1343E 28H-2-W, 87.0--89.0 cm	228.37	Uvigerina bifurcata	263.99	981.879	-1.50134	3.7918	0.87	2.9218	NERC Isotope Geoscience Laboratory
U1343E 28H-2-W, 92.0--94.0 cm	228.42	Elphidium batialis	264.04	982.001	-2.64989	3.15168	0	3.15168	NERC Isotope Geoscience Laboratory
U1343E 28H-2-W, 92.0--94.0 cm	228.42	Uvigerina bifurcata	264.04	982.001	-1.44728	4.21764	0.87	3.34764	NERC Isotope Geoscience Laboratory
U1343E 28H-2-W, 100.0--102.0 cm	228.5	Elphidium batialis	264.12	982.197	-2.81623	3.17362	0	3.17362	NERC Isotope Geoscience Laboratory
U1343E 28H-2-W, 100.0--102.0 cm	228.5	Uvigerina bifurcata	264.12	982.197	-1.5063	4.2729	0.87	3.4029	NERC Isotope Geoscience Laboratory
U1343E 28H-2-W, 106.0--108.0 cm	228.56	Elphidium batialis	264.18	982.343	-2.82859	3.31977	0	3.31977	NERC Isotope Geoscience Laboratory
U1343E 28H-2-W, 106.0--108.0 cm	228.56	Uvigerina bifurcata	264.18	982.343	-1.30393	4.31878	0.87	3.44878	NERC Isotope Geoscience Laboratory
U1343E 28H-2-W, 112.0--114.0 cm	228.62	Elphidium batialis	264.24	982.49	-2.41374	3.29162	0	3.29162	NERC Isotope Geoscience Laboratory
U1343E 28H-2-W, 112.0--114.0 cm	228.62	Uvigerina bifurcata	264.24	982.49	-1.7954	4.26557	0.87	3.39557	NERC Isotope Geoscience Laboratory
U1343E 28H-2-W, 137.0--139.0 cm	228.87	Uvigerina bifurcata	264.49	983.102	-1.39415	4.03628	0.87	3.16628	NERC Isotope Geoscience Laboratory
U1343E 28H-3-W, 0.0--2.0 cm	229	Uvigerina bifurcata	264.62	983.42	-1.28587	4.31657	0.87	3.44657	NERC Isotope Geoscience Laboratory
U1343E 28H-3-W, 10.0--12.0 cm	229.1	Giobobulimina pacifica	264.72	983.665	-1.53719	4.22133	0.85	3.37133	NERC Isotope Geoscience Laboratory
U1343E 28H-3-W, 18.0--20.0 cm	229.18	Giobobulimina pacifica	264.8	983.86	-1.31411	4.31519	0.85	3.46519	NERC Isotope Geoscience Laboratory
U1343E 28H-3-W, 25.0--27.0 cm	229.25	Giobobulimina pacifica	264.87	984.032	-1.06178	4.31102	0.85	3.46102	NERC Isotope Geoscience Laboratory
U1343E 28H-3-W, 32.0--34.0 cm	229.32	Giobobulimina pacifica	264.94	984.203	-0.90444	4.44104	0.85	3.59104	NERC Isotope Geoscience Laboratory
U1343E 28H-3-W, 44.0--46.0 cm	229.44	Nonionella labradorica	265.06	984.497	-0.947288	4.35517	0.65	3.70517	NERC Isotope Geoscience Laboratory
U1343E 28H-3-W, 74.0--76.0 cm	229.74	Elphidium batialis	265.36	985.231	-2.39465	3.39708	0	3.39708	NERC Isotope Geoscience Laboratory
U1343E 28H-3-W, 74.0--76.0 cm	229.74	Giobobulimina pacifica	265.36	985.231	-0.922699	4.54285	0.85	3.69285	NERC Isotope Geoscience Laboratory
U1343E 28H-3-W, 79.0--81.0 cm	229.79	Elphidium batialis	265.41	985.353	-1.78598	3.92451	0	3.92451	NERC Isotope Geoscience Laboratory
U1343E 28H-3-W, 100.0--102.0 cm	230	Giobobulimina pacifica	265.62	985.867	-1.65197	3.94742	0.85	3.09742	NERC Isotope Geoscience Laboratory
U1343E 28H-3-W, 106.0--108.0 cm	230.06	Giobobulimina pacifica	265.68	986.014	-1.08585	4.31967	0.85	3.46967	NERC Isotope Geoscience Laboratory
U1343E 28H-3-W, 112.0--114.0 cm	230.12	Elphidium batialis	265.74	986.16	-2.83031	3.48659	0	3.48659	NERC Isotope Geoscience Laboratory
U1343E 28H-3-W, 123.0--125.0 cm	230.23	Elphidium batialis	265.85	986.429	-2.58408	3.65115	0	3.65115	NERC Isotope Geoscience Laboratory
U1343E 28H-3-W, 123.0--125.0 cm	230.23	Nonionella labradorica	265.85	986.429	-2.05503	3.75395	0.65	3.10395	NERC Isotope Geoscience Laboratory
U1343E 28H-3-W, 130.0--132.0 cm	230.3	Elphidium batialis	265.92	986.601	-2.71439	3.41593	0	3.41593	NERC Isotope Geoscience Laboratory
U1343E 28H-4-W, 0.0--2.0 cm	230.5	Elphidium batialis	266.12	987.09	-2.70816	3.41698	0	3.41698	NERC Isotope Geoscience Laboratory
U1343E 28H-4-W, 0.0--2.0 cm	230.5	Nonionella labradorica	266.12	987.09	-1.09943	4.52906	0.65	3.87906	NERC Isotope Geoscience Laboratory
U1343E 28H-4-W, 10.0--12.0 cm	230.6	Elphidium batialis	266.22	987.335	-2.64516	3.80971	0	3.80971	NERC Isotope Geoscience Laboratory
U1343E 28H-4-W, 10.0--12.0 cm	230.6	Giobobulimina pacifica	266.22	987.335	-1.18036	4.53298	0.85	3.68298	NERC Isotope Geoscience Laboratory
U1343E 28H-4-W, 10.0--12.0 cm	230.6	Nonionella labradorica	266.22	987.335	-1.51502	4.65657	0.65	4.00657	NERC Isotope Geoscience Laboratory
U1343E 28H-4-W, 18.0--20.0 cm	230.68	Elphidium batialis	266.3	987.531	-2.28733	4.13286	0	4.13286	NERC Isotope Geoscience Laboratory
U1343E 28H-4-W, 18.0--20.0 cm	230.68	Uvigerina bifurcata	266.3	987.531	-1.09298	4.62288	0.87	3.75288	NERC Isotope Geoscience Laboratory
U1343E 28H-4-W, 25.0--27.0 cm	230.75	Elphidium batialis	266.37	987.702	-3.12313	3.45732	0	3.45732	NERC Isotope Geoscience Laboratory
U1343E 28H-4-W, 25.0--27.0 cm	230.75	Giobobulimina pacifica	266.37	987.702	-0.981513	4.57294	0.85	3.72294	NERC Isotope Geoscience Laboratory
U1343E 28H-4-W, 32.0--34.0 cm	230.82	Giobobulimina pacifica	266.44	987.873	-1.03932	4.5724	0.85	3.7224	NERC Isotope Geoscience Laboratory
U1343E 28H-4-W, 44.0--46.0 cm	230.94	Uvigerina bifurcata	266.56	988.167	-0.82364	4.64961	0.87	3.77961	NERC Isotope Geoscience Laboratory
U1343E 28H-4-W, 51.0--53.0 cm	231.01	Uvigerina bifurcata	266.63	988.338	-1.16892	4.67118	0.87	3.80118	NERC Isotope Geoscience Laboratory
U1343E 28H-4-W, 60.0--62.0 cm	231.1	Nonionella labradorica	266.72	988.558	-0.919279	4.64721	0.65	3.99721	NERC Isotope Geoscience Laboratory
U1343E 28H-4-W, 66.0--68.0 cm	231.16	Nonionella labradorica	266.78	988.705	-1.00522	3.98011	0.65	3.33011	NERC Isotope Geoscience Laboratory
U1343E 28H-4-W, 74.0--76.0 cm	231.24	Giobobulimina pacifica	266.86	988.901	-1.07731	4.55067	0.85	3.70067	NERC Isotope Geoscience Laboratory
U1343E 28H-4-W, 79.0--81.0 cm	231.29	Giobobulimina pacifica	266.91	989.023	-0.939754	4.61613	0.85	3.76613	NERC Isotope Geoscience Laboratory
U1343E 28H-4-W, 87.0--89.0 cm	231.37	Giobobulimina pacifica	266.99	989.219	-1.0033	4.6172	0.85	3.7672	NERC Isotope Geoscience Laboratory
U1343E 28H-4-W, 100.0--102.0 cm	231.5	Elphidium batialis	267.12	989.537	-1.6855	3.60384	0	3.60384	NERC Isotope Geoscience Laboratory
U1343E 28H-4-W, 106.0--108.0 cm	231.56	Islandiella norcrossi	267.18	989.684	-0.498497	4.05063	0.48	3.57063	NERC Isotope Geoscience Laboratory
U1343E 28H-4-W, 112.0--114.0 cm	231.62	Giobobulimina pacifica	267.24	989.83	-1.25137	4.44907	0.85	3.59907	NERC Isotope Geoscience Laboratory
U1343E 28H-4-W, 123.0--125.0 cm	231.73	Islandiella norcrossi	267.35	990.1	-1.09802	4.16785	0.48	3.68785	NERC Isotope Geoscience Laboratory
U1343E 28H-4-W, 130.0--132.0 cm	231.8	Islandiella norcrossi	267.42	990.271	-0.465413	4.14586	0.48	3.66586	NERC Isotope Geoscience Laboratory
U1343E 28H-4-W, 130.0--132.0 cm	231.8	Valvulineria	267.42	990.271	-0.490531	3.9752	0.25	3.7252	NERC Isotope Geoscience Laboratory
U1343E 28H-5-W, 0.0--2.0 cm	232	Islandiella norcrossi	267.62	990.76	-0.439807	4.16372	0.48	3.68372	NERC Isotope Geoscience Laboratory
U1343E 28H-5-W, 10.0--12.0 cm	232.1	Islandiella norcrossi	267.72	991.005	-0.539568	4.17896	0.48	3.69896	NERC Isotope Geoscience Laboratory
U1343E 28H-5-W, 18.0--20.0 cm	232.18	Islandiella norcrossi	267.8	991.201	-0.725558	4.03369	0.48	3.55369	NERC Isotope Geoscience Laboratory
U1343E 28H-5-W, 25.0--27.0 cm	232.25	Giobobulimina pacifica	267.87	991.372	-0.940961	4.47744	0.85	3.62744	NERC Isotope Geoscience Laboratory
U1343E 28H-5-W, 25.0--27.0 cm	232.25	Islandiella norcrossi	267.87	991.372	-0.877271	4.13093	0.48	3.65093	NERC Isotope Geoscience Laboratory
U1343E 28H-5-W, 32.0--34.0 cm	232.32	Giobobulimina pacifica	267.94	991.543	-0.847152	4.30075	0.85	3.45075	NERC Isotope Geoscience Laboratory
U1343E 28H-5-W, 44.0--46.0 cm	232.44	Uvigerina bifurcata	268.06	991.837	-1.15188	4.45084	0.87	3.58084	NERC Isotope Geoscience Laboratory
U1343E 28H-5-W, 60.0--62.0 cm	232.6	Islandiella norcrossi	268.22	992.228	-0.961459	4.08754	0.48	3.60754	NERC Isotope Geoscience Laboratory
U1343E 28H-5-W, 60.0--62.0 cm	232.6	Islandiella norcrossi	268.22	992.228	-1.02211	4.19904	0.48	3.71904	NERC Isotope Geoscience Laboratory
U1343E 28H-5-W, 66.0--68.0 cm	232.66	Uvigerina bifurcata	268.28	992.375	-1.15224	4.55413	0.87	3.68413	NERC Isotope Geoscience Laboratory
U1343E 28H-5-W, 79.0--81.0 cm	232.79	Elphidium batialis	268.41	992.693	-1.97416	3.68229	0	3.68229	NERC Isotope Geoscience Laboratory
U1343E 28H-5-W, 79.0--81.0 cm	232.79	Islandiella norcrossi	268.41	992.693	-0.805398	4.14811	0.48	3.66811	NERC Isotope Geoscience Laboratory
U1343E 28H-5-W, 79.0--81.0 cm	232.79	Nonionella labradorica	268.41	992.693	-0.842984	4.42613	0.65	3.77613	NERC Isotope Geoscience Laboratory
U1343E 28H-5-W, 106.0--108.0 cm	233.06	Islandiella norcrossi	268.68	993.354	-0.88555	4.17604	0.48	3.69604	NERC Isotope Geoscience Laboratory
U1343E 28H-5-W, 112.0--114.0 cm	233.12	Elphidium batialis	268.74	993.501	-1.86255	3.68538	0	3.68538	NERC Isotope Geoscience Laboratory
U1343E 28H-5-W, 112.0--114.0 cm	233.12	Islandiella norcrossi	268.74	993.501	-0.962666	4.15216	0.48	3.67216	NERC Isotope Geoscience Laboratory
U1343E 28H-6-W, 0.0--2.0 cm	233.5	Islandiella norcrossi	269.12	994.43	-0.80255	4.16319	0.48	3.68319	NERC Isotope Geoscience Laboratory
U1343E 28H-6-W, 25.0--27.0 cm	233.75	Islandiella norcrossi	269.37	995.042	-0.988119	4.10324	0.48	3.62324	NERC Isotope Geoscience Laboratory
U1343E 28H-6-W, 32.0--34.0 cm	233.82	Islandiella norcrossi	269.44	995.213	-2.92606	4.10573	0.48	3.62573	NERC Isotope Geoscience Laboratory
U1343E 28H-6-W, 32.0--34.0 cm	233.82	Nonionella labradorica	269.44	995.213	-2.995	4.51161	0.65	3.86161	NERC Isotope Geoscience Laboratory
U1343E 28H-6-W, 44.0--46.0 cm	233.94	Islandiella norcrossi	269.56	995.507	-0.968971	4.093	0.48	3.613	NERC Isotope Geoscience Laboratory
U1343E 28H-6-W, 44.0--46.0 cm	233.94	Nonionella labradorica	269.56	995.507	-1.33184	4.1666	0.65	3.5166	NERC Isotope Geoscience Laboratory
U1343E 28H-6-W, 51.0--53.0 cm	234.01	Islandiella norcrossi	269.63	995.678	-0.997579	4.00994	0.48	3.52994	NERC Isotope Geoscience Laboratory
U1343E 28H-6-W, 66.0--68.0 cm	234.16	Islandiella norcrossi	269.78	996.045	-0.986604	3.96862	0.48	3.48862	NERC Isotope Geoscience Laboratory
U1343E 28H-6-W, 74.0--76.0 cm	234.24	Islandiella norcrossi	269.86	996.241	-0.911952	4.03195	0.48	3.55195	NERC Isotope Geoscience Laboratory
U1343E 29H-1-W, 0.0--2.0 cm	234.8	Elphidium batialis	270.42	997.611	-2.066	3.37038	0	3.37038	NERC Isotope Geoscience Laboratory
U1343E 29H-1-W, 0.0--2.0 cm	234.8	Uvigerina bifurcata	270.42	997.611	-1.42208	4.44759	0.87	3.57759	NERC Isotope Geoscience Laboratory
U1343E 29H-1-W, 10.0--12.0 cm	234.9	Elphidium batialis	270.52	997.856	-3.00828	3.18522	0	3.18522	NERC Isotope Geoscience Laboratory
U1343E 29H-1-W, 10.0--12.0 cm	234.9	Uvigerina bifurcata	270.52	997.856	-1.19588	4.47974	0.87	3.60974	NERC Isotope Geoscience Laboratory
U1343E 29H-1-W, 18.0--20.0 cm	234.98	Uvigerina bifurcata	270.6	998.052	-1.30813	4.44373	0.87	3.57373	NERC Isotope Geoscience Laboratory
U1343E 29H-1-W, 18.0--20.0 cm	234.98	Valvulineria	270.6	998.052	-1.2517	3.86237	0.25	3.61237	NERC Isotope Geoscience Laboratory
U1343E 29H-1-W, 25.0--27.0 cm	235.05	Elphidium batialis	270.67	998.223	-1.46833	3.50747	0	3.50747	NERC Isotope Geoscience Laboratory
U1343E 29H-1-W, 25.0--27.0 cm	235.05	Uvigerina bifurcata	270.67	998.223	-1.34169	4.35611	0.87	3.48611	NERC Isotope Geoscience Laboratory
U1343E 29H-1-W, 32.0--34.0 cm	235.12	Elphidium batialis	270.74	998.394	-2.14481	3.35135	0	3.35135	NERC Isotope Geoscience Laboratory
U1343E 29H-1-W, 32.0--34.0 cm	235.12	Lenticulina sp.	270.74	998.394	-1.70403	3.46336	-0.02	3.48336	NERC Isotope Geoscience Laboratory
U1343E 29H-1-W, 32.0--34.0 cm	235.12	Uvigerina bifurcata	270.74	998.394	-1.39627	4.32185	0.87	3.45185	NERC Isotope Geoscience Laboratory
U1343E 29H-1-W, 44.0--46.0 cm	235.24	Elphidium batialis	270.86	998.688	-1.99344	3.3742	0	3.3742	NERC Isotope Geoscience Laboratory
U1343E 29H-1-W, 44.0--46.0 cm	235.24	Uvigerina bifurcata	270.86	998.688	-1.53447	4.29988	0.87	3.42988	NERC Isotope Geoscience Laboratory
U1343E 29H-1-W, 51.0--53.0 cm	235.31	Elphidium batialis	270.93	998.859	-1.91362	3.63781	0	3.63781	NERC Isotope Geoscience Laboratory
U1343E 29H-1-W, 60.0--62.0 cm	235.4	Elphidium batialis	271.02	999.079	-1.81692	3.60417	0	3.60417	NERC Isotope Geoscience Laboratory
U1343E 29H-1-W, 60.0--62.0 cm	235.4	Uvigerina bifurcata	271.02	999.079	-1.44379	4.35024	0.87	3.48024	NERC Isotope Geoscience Laboratory
U1343E 29H-1-W, 66.0--68.0 cm	235.46	Elphidium batialis	271.08	999.226	-2.08994	3.49335	0	3.49335	NERC Isotope Geoscience Laboratory
U1343E 29H-1-W, 66.0--68.0 cm	235.46	Uvigerina bifurcata	271.08	999.226	-1.22066	4.32209	0.87	3.45209	NERC Isotope Geoscience Laboratory
U1343E 29H-1-W, 74.0--76.0 cm	235.54	Elphidium batialis	271.16	999.422	-2.4191	3.35542	0	3.35542	NERC Isotope Geoscience Laboratory
U1343E 29H-1-W, 74.0--76.0 cm	235.54	Uvigerina bifurcata	271.16	999.422	-1.3257	4.30868	0.87	3.43868	NERC Isotope Geoscience Laboratory
U1343E 29H-1-W, 79.0--81.0 cm	235.59	Elphidium batialis	271.21	999.544	-2.18696	3.5054	0	3.5054	NERC Isotope Geoscience Laboratory
U1343E 29H-1-W, 79.0--81.0 cm	235.59	Uvigerina bifurcata	271.21	999.544	-1.46702	4.42326	0.87	3.55326	NERC Isotope Geoscience Laboratory
U1343E 29H-1-W, 87.0--89.0 cm	235.67	Elphidium batialis	271.29	999.74	-2.5272	3.4731	0	3.4731	NERC Isotope Geoscience Laboratory
U1343E 29H-1-W, 87.0--89.0 cm	235.67	Uvigerina bifurcata	271.29	999.74	-1.43004	4.4278	0.87	3.5578	NERC Isotope Geoscience Laboratory
U1343E 29H-1-W, 92.0--94.0 cm	235.72	Elphidium batialis	271.34	999.862	-1.89034	3.64982	0	3.64982	NERC Isotope Geoscience Laboratory
U1343E 29H-1-W, 92.0--94.0 cm	235.72	Uvigerina bifurcata	271.34	999.862	-1.34158	4.41849	0.87	3.54849	NERC Isotope Geoscience Laboratory
U1343E 29H-1-W, 100.0--102.0 cm	235.8	Elphidium batialis	271.42	1000.06	-2.15839	3.54949	0	3.54949	NERC Isotope Geoscience Laboratory
U1343E 29H-1-W, 100.0--102.0 cm	235.8	Uvigerina bifurcata	271.42	1000.06	-1.16894	4.46285	0.87	3.59285	NERC Isotope Geoscience Laboratory
U1343E 29H-2-W, 0.0--2.0 cm	235.88	Uvigerina bifurcata	271.5	1000.25	-1.19555	4.65401	0.87	3.78401	NERC Isotope Geoscience Laboratory
U1343E 29H-2-W, 10.0--12.0 cm	235.98	Giobobulimina pacifica	271.6	1000.5	-0.834103	4.49866	0.85	3.64866	NERC Isotope Geoscience Laboratory
U1343E 29H-2-W, 10.0--12.0 cm	235.98	Uvigerina bifurcata	271.6	1000.5	-1.36629	4.38763	0.87	3.51763	NERC Isotope Geoscience Laboratory
U1343E 29H-2-W, 10.0--12.0 cm	236.06	Nonionella labradorica	271.68	1000.69	-1.21727	4.25889	0.65	3.60889	NERC Isotope Geoscience Laboratory
U1343E 29H-2-W, 18.0--20.0 cm	236.06	Uvigerina bifurcata	271.68	1000.69	-1.49616	4.49532	0.87	3.62532	NERC Isotope Geoscience Laboratory
U1343E 29H-2-W, 25.0--27.0 cm	236.13	Uvigerina bifurcata	271.75	1000.87	-1.26959	4.49779	0.87	3.62779	NERC Isotope Geoscience Laboratory
U1343E 29H-2-W, 32.0--34.0 cm	236.2	Uvigerina bifurcata	271.82	1001.04	-1.44696	4.54132	0.87	3.67132	NERC Isotope Geoscience Laboratory
U1343E 29H-2-W, 44.0--46.0 cm	236.32	Giobobulimina pacifica	271.94	1001.33	-1.03481	4.67945	0.85	3.82945	NERC Isotope Geoscience Laboratory
U1343E 29H-2-W, 44.0--46.0 cm	236.32	Uvigerina bifurcata	271.94	1001.33	-1.43832	4.5709	0.87	3.7009	NERC Isotope Geoscience Laboratory
U1343E 29H-2-W, 51.0--53.0 cm	236.39	Uvigerina bifurcata	272.01	1001.5	-1.28363	4.55753	0.87	3.68753	NERC Isotope Geoscience Laboratory
U1343E 29H-2-W, 66.0--68.0 cm	236.54	Giobobulimina pacifica	272.16	1001.87	-1.17209	4.37842	0.85	3.52842	NERC Isotope Geoscience Laboratory
U1343E 29H-2-W, 66.0--68.0 cm	236.54	Uvigerina bifurcata	272.16	1001.87	-1.12255	4.58065	0.87	3.71065	NERC Isotope Geoscience Laboratory
U1343E 29H-2-W, 74.0--76.0 cm	236.62	Nonionella labradorica	272.24	1002.06	-1.25871	4.53161	0.65	3.88161	NERC Isotope Geoscience Laboratory
U1343E 29H-2-W, 74.0--76.0 cm	236.62	Uvigerina bifurcata	272.24	1002.06	-1.38558	4.59706	0.87	3.72706	NERC Isotope Geoscience Laboratory
U1343E 29H-2-W, 79.0--81.0 cm	236.67	Giobobulimina pacifica	272.29	1002.19	-0.998126	4.63756	0.85	3.78756	NERC Isotope Geoscience Laboratory
U1343E 29H-2-W, 79.0--81.0 cm	236.67	Uvigerina bifurcata	272.29	1002.19	-1.26715	4.65465	0.87	3.78465	NERC Isotope Geoscience Laboratory
U1343E 29H-2-W, 87.0--89.0 cm	236.75	Giobobulimina pacifica	272.37	1002.38	-0.987529	4.53187	0.85	3.68187	NERC Isotope Geoscience Laboratory
U1343E 29H-2-W, 87.0--89.0 cm	236.75	Giobobulimina pacifica	272.37	1002.38	-0.798596	4.57833	0.85	3.72833	NERC Isotope Geoscience Laboratory
U1343E 29H-2-W, 87.0--89.0 cm	236.75	Uvigerina bifurcata	272.37	1002.38	-1.23753	4.58882	0.87	3.71882	NERC Isotope Geoscience Laboratory
U1343E 29H-2-W, 92.0--94.0 cm	236.8	Nonionella labradorica	272.42	1002.5	-1.18814	4.3171	0.65	3.6671	NERC Isotope Geoscience Laboratory
U1343E 29H-2-W, 92.0--94.0 cm	236.8	Uvigerina bifurcata	272.42	1002.5	-1.48178	4.49181	0.87	3.62181	NERC Isotope Geoscience Laboratory
U1343E 29H-2-W, 100.0--102.0 cm	236.88	Giobobulimina pacifica	272.5	1002.7	-1.45493	4.43496	0.85	3.58496	NERC Isotope Geoscience Laboratory
U1343E 29H-2-W, 100.0--102.0 cm	236.88	Nonionella labradorica	272.5	1002.7	-1.30484	4.64598	0.65	3.99598	NERC Isotope Geoscience Laboratory
U1343E 29H-2-W, 100.0--102.0 cm	236.88	Uvigerina bifurcata	272.5	1002.7	-1.14867	4.58842	0.87	3.71842	NERC Isotope Geoscience Laboratory
U1343E 29H-2-W, 106.0--108.0 cm	236.94	Uvigerina bifurcata	272.56	1002.85	-1.19693	4.65495	0.87	3.78495	NERC Isotope Geoscience Laboratory
U1343E 29H-3-W, 0.0--2.0 cm	237.13	Giobobulimina pacifica	272.75	1003.31	-0.865589	5.02768	0.85	4.17768	NERC Isotope Geoscience Laboratory
U1343E 29H-3-W, 0.0--2.0 cm	237.13	Nonionella labradorica	272.75	1003.31	-1.35057	4.46713	0.65	3.81713	NERC Isotope Geoscience Laboratory
U1343E 29H-3-W, 10.0--12.0 cm	237.23	Giobobulimina pacifica	272.85	1003.56	-1.19638	4.68235	0.85	3.83235	NERC Isotope Geoscience Laboratory
U1343E 29H-3-W, 10.0--12.0 cm	237.23	Uvigerina bifurcata	272.85	1003.56	-1.24819	4.69747	0.87	3.82747	NERC Isotope Geoscience Laboratory
U1343E 29H-3-W, 18.0--20.0 cm	237.31	Islandiella norcrossi	272.93	1003.75	-1.03427	4.38045	0.48	3.90045	NERC Isotope Geoscience Laboratory
U1343E 29H-3-W, 18.0--20.0 cm	237.31	Valvulineria	272.93	1003.75	-1.25714	4.1079	0.25	3.8579	NERC Isotope Geoscience Laboratory
U1343E 29H-3-W, 25.0--27.0 cm	237.38	Nonionella labradorica	273	1003.92	-1.41181	4.55211	0.65	3.90211	NERC Isotope Geoscience Laboratory
U1343E 29H-3-W, 32.0--34.0 cm	237.45	Elphidium batialis	273.07	1004.09	-1.77698	4.0555	0	4.0555	NERC Isotope Geoscience Laboratory
U1343E 29H-3-W, 32.0--34.0 cm	237.45	Uvigerina bifurcata	273.07	1004.09	-1.37416	4.88899	0.87	4.01899	NERC Isotope Geoscience Laboratory
U1343E 29H-3-W, 51.0--53.0 cm	237.64	Elphidium batialis	273.26	1004.56	-2.99891	3.65072	0	3.65072	NERC Isotope Geoscience Laboratory
U1343E 29H-3-W, 51.0--53.0 cm	237.64	Uvigerina bifurcata	273.26	1004.56	-1.43068	4.73507	0.87	3.86507	NERC Isotope Geoscience Laboratory
U1343E 29H-3-W, 60.0--62.0 cm	237.73	Elphidium batialis	273.35	1004.78	-2.23282	3.86272	0	3.86272	NERC Isotope Geoscience Laboratory
U1343E 29H-3-W, 74.0--76.0 cm	237.87	Elphidium batialis	273.49	1005.12	-2.47405	3.62232	0	3.62232	NERC Isotope Geoscience Laboratory
U1343E 29H-3-W, 74.0--76.0 cm	237.87	Nonionella labradorica	273.49	1005.12	-1.29502	4.53772	0.65	3.88772	NERC Isotope Geoscience Laboratory
U1343E 29H-3-W, 87.0--89.0 cm	238	Giobobulimina pacifica	273.62	1005.44	-1.01592	4.77867	0.85	3.92867	NERC Isotope Geoscience Laboratory
U1343E 29H-3-W, 87.0--89.0 cm	238	Nonionella labradorica	273.62	1005.44	-1.1903	4.4782	0.65	3.8282	NERC Isotope Geoscience Laboratory
U1343E 29H-3-W, 94.0--96.0 cm	238.07	Nonionella labradorica	273.69	1005.61	-1.39401	4.6348	0.65	3.9848	NERC Isotope Geoscience Laboratory
U1343E 29H-3-W, 94.0--96.0 cm	238.07	Uvigerina bifurcata	273.69	1005.61	-1.24762	4.67211	0.87	3.80211	NERC Isotope Geoscience Laboratory
U1343E 29H-3-W, 106.0--108.0 cm	238.19	Nonionella labradorica	273.81	1005.91	-2.37147	2.34412	0.65	1.69412	NERC Isotope Geoscience Laboratory
U1343E 29H-3-W, 112.0--114.0 cm	238.25	Elphidium batialis	273.87	1006.05	-1.55603	4.00747	0	4.00747	NERC Isotope Geoscience Laboratory
U1343E 29H-3-W, 130.0--132.0 cm	238.36	Elphidium batialis	273.98	1006.32	-2.15673	3.72066	0	3.72066	NERC Isotope Geoscience Laboratory
U1343E 29H-3-W, 123.0--125.0 cm	238.36	Elphidium batialis	273.98	1006.32	-2.32262	3.75809	0	3.75809	NERC Isotope Geoscience Laboratory
U1343E 29H-3-W, 123.0--125.0 cm	238.36	Nonionella labradorica	273.98	1006.32	-1.43382	4.41359	0.65	3.76359	NERC Isotope Geoscience Laboratory
U1343E 29H-3-W, 123.0--125.0 cm	238.43	Uvigerina bifurcata	274.05	1006.49	-1.74044	4.24692	0.87	3.37692	NERC Isotope Geoscience Laboratory
U1343E 29H-4-W, 0.0--2.0 cm	238.63	Elphidium batialis	274.25	1006.98	-2.57807	3.60886	0	3.60886	NERC Isotope Geoscience Laboratory
U1343E 29H-4-W, 0.0--2.0 cm	238.63	Nonionella labradorica	274.25	1006.98	-1.18458	4.16602	0.65	3.51602	NERC Isotope Geoscience Laboratory
U1343E 29H-4-W, 0.0--2.0 cm	238.63	Uvigerina bifurcata	274.25	1006.98	-1.25794	4.67439	0.87	3.80439	NERC Isotope Geoscience Laboratory
U1343E 29H-4-W, 10.0--12.0 cm	238.73	Elphidium batialis	274.35	1007.23	-1.94443	3.76058	0	3.76058	NERC Isotope Geoscience Laboratory
U1343E 29H-4-W, 18.0--20.0 cm	238.81	Elphidium batialis	274.43	1007.42	-2.68834	3.55992	0	3.55992	NERC Isotope Geoscience Laboratory
U1343E 29H-4-W, 18.0--20.0 cm	238.81	Uvigerina bifurcata	274.43	1007.42	-1.28156	4.54774	0.87	3.67774	NERC Isotope Geoscience Laboratory
U1343E 29H-4-W, 25.0--27.0 cm	238.88	Elphidium batialis	274.5	1007.59	-1.40763	4.03366	0	4.03366	NERC Isotope Geoscience Laboratory
U1343E 29H-4-W, 32.0--34.0 cm	238.95	Elphidium batialis	274.57	1007.77	-2.31022	3.76351	0	3.76351	NERC Isotope Geoscience Laboratory
U1343E 29H-4-W, 32.0--34.0 cm	238.95	Uvigerina bifurcata	274.57	1007.77	-1.46529	4.46487	0.87	3.59487	NERC Isotope Geoscience Laboratory
U1343E 29H-4-W, 44.0--46.0 cm	239.07	Elphidium batialis	274.69	1008.06	-3.01243	3.43617	0	3.43617	NERC Isotope Geoscience Laboratory
U1343E 29H-4-W, 44.0--46.0 cm	239.07	Uvigerina bifurcata	274.69	1008.06	-1.27328	4.54807	0.87	3.67807	NERC Isotope Geoscience Laboratory
U1343E 29H-4-W, 51.0--53.0 cm	239.14	Elphidium batialis	274.76	1008.23	-2.29672	3.71626	0	3.71626	NERC Isotope Geoscience Laboratory
U1343E 29H-4-W, 51.0--53.0 cm	239.14	Uvigerina bifurcata	274.76	1008.23	-1.22952	4.59201	0.87	3.72201	NERC Isotope Geoscience Laboratory
U1343E 29H-4-W, 60.0--62.0 cm	239.23	Elphidium batialis	274.85	1008.45	-2.32946	3.73936	0	3.73936	NERC Isotope Geoscience Laboratory
U1343E 29H-4-W, 60.0--62.0 cm	239.23	Uvigerina bifurcata	274.85	1008.45	-1.3203	4.55723	0.87	3.68723	NERC Isotope Geoscience Laboratory
U1343E 29H-4-W, 66.0--68.0 cm	239.29	Elphidium batialis	274.91	1008.6	-2.4644	3.85268	0	3.85268	NERC Isotope Geoscience Laboratory
U1343E 29H-4-W, 66.0--68.0 cm	239.29	Uvigerina bifurcata	274.91	1008.6	-1.48126	4.5241	0.87	3.6541	NERC Isotope Geoscience Laboratory
U1343E 29H-4-W, 79.0--81.0 cm	239.42	Elphidium batialis	275.04	1008.92	-2.27532	3.62286	0	3.62286	NERC Isotope Geoscience Laboratory
U1343E 29H-4-W, 79.0--81.0 cm	239.42	Uvigerina bifurcata	275.04	1008.92	-1.00729	4.57101	0.87	3.70101	NERC Isotope Geoscience Laboratory
U1343E 29H-4-W, 87.0--89.0 cm	239.5	Elphidium batialis	275.12	1009.11	-2.41045	3.54406	0	3.54406	NERC Isotope Geoscience Laboratory
U1343E 29H-4-W, 94.0--96.0 cm	239.57	Elphidium batialis	275.19	1009.28	-2.49161	3.48937	0	3.48937	NERC Isotope Geoscience Laboratory
U1343E 29H-4-W, 100.0--102.0 cm	239.63	Giobobulimina pacifica	275.25	1009.43	-1.42134	4.58932	0.85	3.73932	NERC Isotope Geoscience Laboratory
U1343E 29H-4-W, 106.0--108.0 cm	239.69	Valvulineria	275.31	1009.58	-1.32205	3.88229	0.25	3.63229	NERC Isotope Geoscience Laboratory
U1343E 29H-4-W, 112.0--114.0 cm	239.75	Giobobulimina pacifica	275.37	1009.72	-1.11506	4.67982	0.85	3.82982	NERC Isotope Geoscience Laboratory
U1343E 29H-4-W, 123.0--125.0 cm	239.86	Giobobulimina pacifica	275.48	1009.99	-1.229	4.43584	0.85	3.58584	NERC Isotope Geoscience Laboratory
U1343E 29H-4-W, 123.0--125.0 cm	239.86	Nonionella labradorica	275.48	1009.99	-1.33044	4.62317	0.65	3.97317	NERC Isotope Geoscience Laboratory
U1343E 29H-4-W, 130.0--132.0 cm	239.93	Giobobulimina pacifica	275.55	1010.16	-0.785269	4.56168	0.85	3.71168	NERC Isotope Geoscience Laboratory
U1343E 29H-4-W, 130.0--132.0 cm	239.93	Nonionella labradorica	275.55	1010.16	-1.46507	4.34251	0.65	3.69251	NERC Isotope Geoscience Laboratory
U1343E 29H-5-W, 0.0--2.0 cm	240.13	Nonionella labradorica	275.75	1010.65	-1.13006	4.3331	0.65	3.6831	NERC Isotope Geoscience Laboratory
U1343E 29H-5-W, 10.0--12.0 cm	240.23	Giobobulimina pacifica	275.85	1010.9	-1.34267	4.39039	0.85	3.54039	NERC Isotope Geoscience Laboratory
U1343E 29H-5-W, 10.0--12.0 cm	240.23	Nonionella labradorica	275.85	1010.9	-1.13803	4.33251	0.65	3.68251	NERC Isotope Geoscience Laboratory
U1343E 29H-5-W, 18.0--20.0 cm	240.31	Giobobulimina pacifica	275.93	1011.09	-1.20747	4.45122	0.85	3.60122	NERC Isotope Geoscience Laboratory
U1343E 29H-5-W, 18.0--20.0 cm	240.31	Nonionella labradorica	275.93	1011.09	-1.20992	4.27713	0.65	3.62713	NERC Isotope Geoscience Laboratory
U1343E 29H-5-W, 25.0--27.0 cm	240.38	Globobulimina sp.	276	1011.26	-1.2364	4.21748	0.85	3.36748	NERC Isotope Geoscience Laboratory
U1343E 29H-5-W, 32.0--34.0 cm	240.45	Uvigerina bifurcata	276.07	1011.44	-1.33042	4.5577	0.87	3.6877	NERC Isotope Geoscience Laboratory
U1343E 29H-5-W, 51.0--53.0 cm	240.64	Valvulineria	276.26	1011.9	-0.931426	3.67235	0.25	3.42235	NERC Isotope Geoscience Laboratory
U1343E 29H-5-W, 79.0--81.0 cm	240.92	Islandiella norcrossi	276.54	1012.59	-0.626121	4.08717	0.48	3.60717	NERC Isotope Geoscience Laboratory
U1343E 29H-5-W, 87.0--89.0 cm	241	Islandiella norcrossi	276.62	1012.78	-0.644402	4.21201	0.48	3.73201	NERC Isotope Geoscience Laboratory
U1343E 29H-5-W, 92.0--94.0 cm	241.05	Globobulimina sp.	276.67	1012.9	-0.880213	4.64346	0.85	3.79346	NERC Isotope Geoscience Laboratory
U1343E 29H-5-W, 92.0--94.0 cm	241.05	Islandiella norcrossi	276.67	1012.9	-0.660994	4.19024	0.48	3.71024	NERC Isotope Geoscience Laboratory
U1343E 29H-5-W, 106.0--108.0 cm	241.19	Elphidium batialis	276.81	1013.25	-0.389694	3.60943	0	3.60943	NERC Isotope Geoscience Laboratory
U1343E 29H-5-W, 112.0--114.0 cm	241.25	Globobulimina sp.	276.87	1013.39	-1.97905	4.58738	0.85	3.73738	NERC Isotope Geoscience Laboratory
U1343E 29H-5-W, 112.0--114.0 cm	241.25	Valvulineria	276.87	1013.39	-1.27718	3.9951	0.25	3.7451	NERC Isotope Geoscience Laboratory
U1343E 29H-5-W, 123.0--125.0 cm	241.36	Globobulimina sp.	276.98	1013.66	-1.17059	4.49891	0.85	3.64891	NERC Isotope Geoscience Laboratory
U1343E 29H-5-W, 130.0--132.0 cm	241.43	Globobulimina sp.	277.05	1013.83	-0.795901	4.73071	0.85	3.88071	NERC Isotope Geoscience Laboratory
U1343E 29H-5-W, 130.0--132.0 cm	241.43	Valvulineria	277.05	1013.83	-1.52361	4.05452	0.25	3.80452	NERC Isotope Geoscience Laboratory
U1343E 29H-5-W, 135.0--137.0 cm	241.48	Uvigerina senticosa	277.1	1013.96	-0.829428	4.38291	0.87	3.51291	NERC Isotope Geoscience Laboratory
U1343E 29H-5-W, 135.0--137.0 cm	241.48	Valvulineria	277.1	1013.96	-1.24532	4.04422	0.25	3.79422	NERC Isotope Geoscience Laboratory
U1343E 29H-6-W, 0.0--2.0 cm	241.63	Elphidium batialis	277.25	1014.32	-0.969489	4.11981	0	4.11981	NERC Isotope Geoscience Laboratory
U1343E 29H-6-W, 18.0--20.0 cm	241.81	Elphidium batialis	277.43	1014.76	-1.87043	3.7354	0	3.7354	NERC Isotope Geoscience Laboratory
U1343E 29H-6-W, 24.0--26.0 cm	241.87	Valvulineria	277.49	1014.91	-1.57985	3.83748	0.25	3.58748	NERC Isotope Geoscience Laboratory
U1343E 29H-6-W, 44.0--46.0 cm	242.07	Globobulimina sp.	277.69	1015.4	-1.14012	4.57914	0.85	3.72914	NERC Isotope Geoscience Laboratory
U1343E 29H-6-W, 51.0--53.0 cm	242.14	Elphidium batialis	277.76	1015.57	-2.8299	3.44503	0	3.44503	NERC Isotope Geoscience Laboratory
U1343E 29H-6-W, 51.0--53.0 cm	242.14	Nonionella labradorica	277.76	1015.57	-0.984901	4.13405	0.65	3.48405	NERC Isotope Geoscience Laboratory
U1343E 29H-6-W, 60.0--62.0 cm	242.23	Elphidium batialis	277.85	1015.79	-1.83709	3.75629	0	3.75629	NERC Isotope Geoscience Laboratory
U1343E 29H-6-W, 66.0--68.0 cm	242.29	Elphidium batialis	277.91	1015.94	-1.778	3.97312	0	3.97312	NERC Isotope Geoscience Laboratory
U1343E 29H-6-W, 66.0--68.0 cm	242.29	Globobulimina sp.	277.91	1015.94	-0.858076	4.52483	0.85	3.67483	NERC Isotope Geoscience Laboratory
U1343E 29H-6-W, 74.0--76.0 cm	242.37	Elphidium batialis	277.99	1016.13	-1.53955	3.79462	0	3.79462	NERC Isotope Geoscience Laboratory
U1343E 29H-6-W, 79.0--81.0 cm	242.42	Elphidium batialis	278.04	1016.26	-1.73696	3.72592	0	3.72592	NERC Isotope Geoscience Laboratory
U1343E 29H-6-W, 87.0--89.0 cm	242.5	Elphidium batialis	278.12	1016.45	-2.42403	3.32019	0	3.32019	NERC Isotope Geoscience Laboratory
U1343E 29H-6-W, 100.0--102.0 cm	242.63	Elphidium batialis	278.25	1016.77	-2.21066	3.34535	0	3.34535	NERC Isotope Geoscience Laboratory
U1343E 29H-6-W, 106.0--108.0 cm	242.69	Elphidium batialis	278.31	1016.92	-1.75643	3.69984	0	3.69984	NERC Isotope Geoscience Laboratory
U1343E 29H-6-W, 110.0--112.0 cm	242.73	Elphidium batialis	278.35	1017.01	-1.50424	3.7172	0	3.7172	NERC Isotope Geoscience Laboratory
U1343E 29H-7-W, 0.0--2.0 cm	243.02	Elphidium batialis	278.64	1017.72	-1.56775	3.63296	0	3.63296	NERC Isotope Geoscience Laboratory
U1343E 29H-7-W, 10.0--12.0 cm	243.12	Elphidium batialis	278.74	1017.97	-1.4754	3.59707	0	3.59707	NERC Isotope Geoscience Laboratory
U1343E 29H-7-W, 18.0--20.0 cm	243.2	Elphidium batialis	278.82	1018.16	-1.98086	3.37668	0	3.37668	NERC Isotope Geoscience Laboratory
U1343E 29H-7-W, 25.0--27.0 cm	243.27	Uvigerina bifurcata	278.89	1018.34	-1.42871	4.15242	0.87	3.28242	NERC Isotope Geoscience Laboratory
U1343E 29H-7-W, 32.0--34.0 cm	243.34	Uvigerina senticosa	278.96	1018.51	-1.24661	4.39021	0.87	3.52021	NERC Isotope Geoscience Laboratory
U1343E 29H-7-W, 44.0--46.0 cm	243.46	Uvigerina bifurcata	279.08	1018.8	-1.15907	4.19561	0.87	3.32561	NERC Isotope Geoscience Laboratory
U1343E 29H-7-W, 60.0--62.0 cm	243.62	Elphidium batialis	279.24	1019.19	-2.19483	3.33787	0	3.33787	NERC Isotope Geoscience Laboratory
U1343E 29H-7-W, 60.0--62.0 cm	243.62	Uvigerina bifurcata	279.24	1019.19	-1.90272	4.33774	0.87	3.46774	NERC Isotope Geoscience Laboratory
U1343E 29H-7-W, 66.0--68.0 cm	243.68	Elphidium batialis	279.3	1019.34	-3.10559	2.98069	0	2.98069	NERC Isotope Geoscience Laboratory
U1343E 29H-7-W, 79.0--81.0 cm	243.81	Uvigerina bifurcata	279.43	1019.66	-1.0191	4.03272	0.87	3.16272	NERC Isotope Geoscience Laboratory
U1343E 30H-1-W, 0.0--2.0 cm	244.3	Uvigerina bifurcata	279.92	1020.86	-1.33269	4.1065	0.87	3.2365	NERC Isotope Geoscience Laboratory
U1343E 30H-1-W, 10.0--12.0 cm	244.4	Elphidium batialis	280.02	1021.1	-3.02917	2.93292	0	2.93292	NERC Isotope Geoscience Laboratory
U1343E 30H-1-W, 10.0--12.0 cm	244.4	Uvigerina bifurcata	280.02	1021.1	-1.28688	4.17885	0.87	3.30885	NERC Isotope Geoscience Laboratory
U1343E 30H-1-W, 18.0--20.0 cm	244.48	Elphidium batialis	280.1	1021.3	-2.71595	3.03431	0	3.03431	NERC Isotope Geoscience Laboratory
U1343E 30H-1-W, 25.0--27.0 cm	244.55	Elphidium batialis	280.17	1021.47	-2.54	3.15303	0	3.15303	NERC Isotope Geoscience Laboratory
U1343E 30H-1-W, 51.0--53.0 cm	244.81	Elphidium batialis	280.43	1022.1	-2.77816	2.65339	0	2.65339	NERC Isotope Geoscience Laboratory
U1343E 30H-1-W, 51.0--53.0 cm	244.81	Uvigerina bifurcata	280.43	1022.1	-1.19357	4.2155	0.87	3.3455	NERC Isotope Geoscience Laboratory
U1343E 30H-1-W, 74.0--76.0 cm	245.04	Elphidium batialis	280.66	1022.67	-1.60291	3.41166	0	3.41166	NERC Isotope Geoscience Laboratory
U1343E 30H-1-W, 74.0--76.0 cm	245.04	Uvigerina bifurcata	280.66	1022.67	-1.4639	4.12621	0.87	3.25621	NERC Isotope Geoscience Laboratory
U1343E 30H-1-W, 87.0--89.0 cm	245.17	Elphidium batialis	280.79	1022.98	-2.44505	2.94107	0	2.94107	NERC Isotope Geoscience Laboratory
U1343E 30H-1-W, 87.0--89.0 cm	245.17	Uvigerina bifurcata	280.79	1022.98	-1.32711	3.62212	0.87	2.75212	NERC Isotope Geoscience Laboratory
U1343E 30H-1-W, 92.0--94.0 cm	245.22	Elphidium batialis	280.84	1023.11	-2.45982	3.10334	0	3.10334	NERC Isotope Geoscience Laboratory
U1343E 30H-1-W, 92.0--94.0 cm	245.22	Uvigerina bifurcata	280.84	1023.11	-1.5192	3.67003	0.87	2.80003	NERC Isotope Geoscience Laboratory
U1343E 30H-1-W, 100.0--102.0 cm	245.3	Elphidium batialis	280.92	1023.3	-1.84038	3.26261	0	3.26261	NERC Isotope Geoscience Laboratory
U1343E 30H-1-W, 100.0--102.0 cm	245.3	Uvigerina bifurcata	280.92	1023.3	-1.09162	4.06962	0.87	3.19962	NERC Isotope Geoscience Laboratory
U1343E 30H-1-W, 106.0--108.0 cm	245.36	Elphidium batialis	280.98	1023.45	-2.32769	3.05199	0	3.05199	NERC Isotope Geoscience Laboratory
U1343E 30H-1-W, 106.0--108.0 cm	245.36	Uvigerina bifurcata	280.98	1023.45	-1.11563	4.17585	0.87	3.30585	NERC Isotope Geoscience Laboratory
U1343E 30H-1-W, 112.0--114.0 cm	245.42	Elphidium batialis	281.04	1023.6	-2.20291	3.12307	0	3.12307	NERC Isotope Geoscience Laboratory
U1343E 30H-1-W, 112.0--114.0 cm	245.42	Uvigerina bifurcata	281.04	1023.6	-1.17054	4.00886	0.87	3.13886	NERC Isotope Geoscience Laboratory
U1343E 30H-1-W, 137.0--139.0 cm	245.67	Elphidium batialis	281.29	1024.21	-2.91777	2.7167	0	2.7167	NERC Isotope Geoscience Laboratory
U1343E 30H-1-W, 137.0--139.0 cm	245.67	Uvigerina bifurcata	281.29	1024.21	-1.20907	3.93797	0.87	3.06797	NERC Isotope Geoscience Laboratory
U1343E 30H-1-W, 144.0--146.0 cm	245.74	Elphidium batialis	281.36	1024.38	-2.3052	3.209	0	3.209	NERC Isotope Geoscience Laboratory
U1343E 30H-2-W, 0.0--2.0 cm	245.8	Elphidium batialis	281.42	1024.53	-2.08125	3.17652	0	3.17652	NERC Isotope Geoscience Laboratory
U1343E 30H-2-W, 0.0--2.0 cm	245.8	Uvigerina bifurcata	281.42	1024.53	-1.24331	4.219	0.87	3.349	NERC Isotope Geoscience Laboratory
U1343E 30H-2-W, 32.0--34.0 cm	246.12	Elphidium batialis	281.74	1025.31	-2.21392	3.31897	0	3.31897	NERC Isotope Geoscience Laboratory
