# Supplementary material for: Closure of the Bering Strait caused Mid-Pleistocene Transition cooling
Source: Nat Commun. 2018 Dec 19;9:5386. doi: 10.1038/s41467-018-07828-0 (PMC6300599; doi:10.1038/s41467-018-07828-0)
Supplement: Supplementary file 5 — Supplementary Data 3 [file 41467_2018_7828_MOESM5_ESM.xlsx]

## Sheet: Sheet1
Supplementary Data 3. Carbon and nitrogen percentage and isotope data of bulk sediment from IODP Site U1343.
Sample ID	m CCSF	Age_ka	d13C	TOC (%)	TN (%)	C:N
U1343A-22H-3 W, 86.0--88.0 cm	219.959	846.559	-24.3029	0.742	0.072	10.3056
U1343A-22H-3 W, 96.0--98.0 cm	220.059	846.826	-24.4826	0.71	0.076	9.34211
U1343A-22H-3 W, 102.0--104.0 cm	220.119	846.987	-24.8415	0.619	0.065	9.52308
U1343A-22H-3 W, 109.0--111.0 cm	220.189	847.174	-24.9102	0.713	0.069	10.3333
U1343A-22H-3 W, 118.0--120.0 cm	220.279	847.415	-24.808	0.772	0.075	10.2933
U1343A-22H-3 W, 143.0--145.0 cm	220.529	848.085	-24.714	0.805	0.078	10.3205
U1343A-22H-4 W, 0.0--2.0 cm	220.599	848.272	-24.6267	0.804	0.079	10.1772
U1343A-22H-4 W, 16.0--18.0 cm	220.759	848.7	-24.6197	0.814	0.076	10.7105
U1343A-22H-4 W, 23.0--25.0 cm	220.829	848.888	-24.4579	0.82	0.075	10.9333
U1343A-22H-4 W, 45.0--47.0 cm	221.049	849.477	-24.5286	0.745	0.064	11.6406
U1343A-22H-4 W, 62.0--64.0 cm	221.219	849.932	-24.5978	0.796	0.065	12.2462
U1343A-22H-4 W, 68.0--70.0 cm	221.279	850.092	-24.4914	0.734	0.063	11.6508
U1343A-22H-4 W, 96.0--98.0 cm	221.559	850.842	-24.9908	0.665	0.051	13.0392
U1343A-22H-4 W, 102.0--104.0 cm	221.619	851.002	-24.8724	0.701	0.053	13.2264
U1343A-22H-4 W, 126.0--128.0 cm	221.859	851.645	-24.7804	0.599	0.05	11.98
U1343A-22H-5 W, 0.0--2.0 cm	221.999	852.02	-24.7573	0.591	0.051	11.5882
U1343A-22H-5 W, 23.0--25.0 cm	222.229	852.635	-24.7305	0.602	0.05	12.04
U1343A-22H-5 W, 37.0--39.0 cm	222.369	853.01	-24.6115	0.632	0.058	10.8966
U1343A-22H-5 W, 62.0--64.0 cm	222.619	853.679	-24.4585	0.602	0.057	10.5614
U1343A-22H-5 W, 68.0--70.0 cm	222.679	853.84	-24.8136	0.705	0.068	10.3676
U1343A-22H-5 W, 77.0--79.0 cm	222.769	854.081	-24.6686	0.627	0.056	11.1964
U1343A-22H-5 W, 83.0--85.0 cm	222.829	854.241	-24.6536	0.645	0.059	10.9322
U1343A-22H-5 W, 96.0--98.0 cm	222.959	854.589	-24.7411	0.605	0.055	11
U1343A-22H-5 W, 134.0--136.0 cm	223.339	855.606	-25.0138	0.63	0.056	11.25
U1343A-22H-6 W, 23.0--25.0 cm	223.639	856.409	-24.8052	0.599	0.052	11.5192
U1343A-22H-6 W, 37.0--39.0 cm	223.779	856.784	-24.6521	0.698	0.061	11.4426
U1343C-23H-3 W, 0.0--2.0 cm	224.004	857.387	-24.5797	0.614	0.061	10.0656
U1343A-22H-6 W, 62.0--64.0 cm	224.029	857.453	-24.6877	0.68	0.06	11.3333
U1343C-23H-3 W, 8.0--10.0 cm	224.084	857.601	-24.506	0.575	0.062	9.27419
U1343C-23H-3 W, 16.0--18.0 cm	224.164	857.815	-24.5845	0.553	0.058	9.53448
U1343A-22H-6 W, 77.0--79.0 cm	224.179	857.855	-24.6127	0.604	0.056	10.7857
U1343C-23H-3 W, 23.0--25.0 cm	224.234	858.002	-24.729	0.539	0.057	9.45614
U1343A-22H-6 W, 86.0--88.0 cm	224.269	858.096	-24.6039	0.62	0.056	11.0714
U1343C-23H-3 W, 30.0--32.0 cm	224.304	858.19	-24.6916	0.508	0.056	9.07143
U1343A-22H-6 W, 96.0--98.0 cm	224.369	858.364	-24.4597	0.564	0.064	8.8125
U1343C-23H-3 W, 37.0--39.0 cm	224.374	858.377	-24.8478	0.656	0.07	9.37143
U1343A-22H-6 W, 102.0--104.0 cm	224.429	858.524	-24.6489	0.576	0.06	9.6
U1343C-23H-3 W, 45.0--47.0 cm	224.454	858.591	-24.802	0.549	0.063	8.71429
U1343C-23H-3 W, 52.0--54.0 cm	224.524	858.778	-24.9462	0.569	0.061	9.32787
U1343C-23H-3 W, 68.0--70.0 cm	224.684	859.207	-24.834	0.679	0.073	9.30137
U1343C-23H-3 W, 77.0--79.0 cm	224.774	859.448	-24.7692	0.654	0.074	8.83784
U1343C-23H-3 W, 86.0--88.0 cm	224.864	859.689	-24.8379	0.679	0.077	8.81818
U1343C-23H-3 W, 96.0--98.0 cm	224.964	859.956	-25.1336	0.681	0.073	9.32877
U1343C-23H-3 W, 102.0--104.0 cm	225.024	860.117	-25.3751	0.706	0.077	9.16883
U1343C-23H-3 W, 109.0--111.0 cm	225.094	860.304	-25.0868	0.604	0.061	9.90164
U1343C-23H-3 W, 126.0--128.0 cm	225.264	860.759	-24.907	0.658	0.074	8.89189
U1343C-23H-3 W, 134.0--136.0 cm	225.344	860.973	-25.2492	0.617	0.068	9.07353
U1343C-23H-3 W, 140.0--142.0 cm	225.404	861.134	-25.2575	0.626	0.069	9.07246
U1343C-23H-4 W, 0.0--2.0 cm	225.504	861.402	-24.6914	0.703	0.078	9.01282
U1343C-23H-4 W, 8.0--10.0 cm	225.584	861.616	-25.3002	0.578	0.064	9.03125
U1343C-23H-4 W, 23.0--25.0 cm	225.734	862.017	-25.4716	0.616	0.069	8.92754
U1343C-23H-4 W, 30.0--32.0 cm	225.804	862.205	-25.3956	0.63	0.069	9.13043
U1343C-23H-4 W, 37.0--39.0 cm	225.874	862.392	-25.642	0.606	0.065	9.32308
U1343C-23H-4 W, 46.0--48.0 cm	225.964	862.633	-25.4531	0.692	0.067	10.3284
U1343C-23H-4 W, 52.0--54.0 cm	226.024	862.794	-25.1867	0.775	0.084	9.22619
U1343C-23H-4 W, 62.0--64.0 cm	226.124	863.061	-25.1892	0.821	0.085	9.65882
U1343C-23H-4 W, 86.0--88.0 cm	226.364	863.704	-25.5792	0.693	0.071	9.76056
U1343C-23H-4 W, 96.0--98.0 cm	226.464	863.971	-25.4608	0.687	0.073	9.41096
U1343C-23H-4 W, 102.0--104.0 cm	226.524	864.164	-25.4422	0.745	0.082	9.08537
U1343C-23H-4 W, 109.0--111.0 cm	226.594	864.486	-25.416	0.761	0.086	8.84884
U1343C-23H-4 W, 126.0--128.0 cm	226.764	865.266	-25.3489	0.8	0.089	8.98876
U1343C-23H-4 W, 134.0--136.0 cm	226.844	865.634	-25.3152	0.822	0.09	9.13333
U1343C-23H-4 W, 143.0--145.0 cm	226.934	866.047	-25.2986	0.709	0.08	8.8625
U1343A-23H-5 W 00.0--02.0 cm	227.004	866.368	-25.3975	0.786	0.071	11.0704
U1343C-23H-5 W, 8.0--10.0 cm	227.084	866.736	-25.2699	0.757	0.082	9.23171
U1343C-23H-5 W, 16.0--18.0 cm	227.164	867.103	-25.1299	0.765	0.085	9
U1343C-23H-5 W, 23.0--25.0 cm	227.234	867.424	-25.0567	0.769	0.083	9.26506
U1343C-23H-5 W, 37.0--39.0 cm	227.374	868.067	-24.689	0.837	0.086	9.73256
U1343C-23H-5 W, 45.0--47.0 cm	227.454	868.434	-24.6126	0.864	0.09	9.6
U1343C-23H-5 W, 52.0--54.0 cm	227.524	868.756	-24.6625	0.895	0.092	9.72826
U1343C-23H-5 W, 62.0--64.0 cm	227.624	869.215	-24.3777	0.972	0.101	9.62376
U1343C-23H-5 W, 68.0--70.0 cm	227.684	869.491	-24.3102	0.983	0.101	9.73267
U1343C-23H-5 W, 86.0--88.0 cm	227.864	870.317	-24.2893	0.86	0.091	9.45055
U1343C-23H-6 W, 0.0--2.0 cm	227.954	870.73	-24.1939	0.902	0.094	9.59574
U1343C-23H-6 W, 8.0--10.0 cm	228.034	871.098	-24.1861	0.955	0.1	9.55
U1343E-25H-2 W, 0.0--2.0 cm	228.09	871.355	-23.972	0.964	0.103	9.35922
U1343C-23H-6 W, 16.0--18.0 cm	228.114	871.465	-24.1391	0.918	0.097	9.46392
U1343E-25H-2 W, 8.0--10.0 cm	228.17	871.722	-24.212	1.004	0.101	9.94059
U1343C-23H-6 W, 23.0--25.0 cm	228.184	871.786	-24.039	0.938	0.097	9.6701
U1343E-25H-2 W, 16.0--18.0 cm	228.25	872.089	-24.1165	1.019	0.104	9.79808
U1343C-23H-6 W, 30.0--32.0 cm	228.254	872.108	-24.1752	0.981	0.101	9.71287
U1343E-25H-2 W, 23.0--25.0 cm	228.32	872.411	-24.1205	0.946	0.098	9.65306
U1343E-25H-2 W, 30.0--32.0 cm	228.39	872.732	-23.7626	1.032	0.105	9.82857
U1343C-23H-6 W, 52.0--54.0 cm	228.474	873.118	-23.7189	0.93	0.095	9.78947
U1343E-25H-2 W, 40.0--42.0 cm	228.49	873.191	-23.5778	0.842	0.09	9.35556
U1343C-23H-6 W, 62.0--64.0 cm	228.574	873.577	-23.8129	0.691	0.074	9.33784
U1343C-23H-6 W, 68.0--70.0 cm	228.634	873.852	-23.8869	0.677	0.073	9.27397
U1343C-23H-6 W, 77.0--79.0 cm	228.724	874.266	-23.545	0.853	0.09	9.47778
U1343E-25H-2 W, 64.0--66.0 cm	228.73	874.293	-23.782	0.657	0.071	9.25352
U1343C-23H-6 W, 86.0--88.0 cm	228.814	874.679	-23.4771	0.901	0.094	9.58511
U1343E-25H-2 W, 77.0--79.0 cm	228.86	874.89	-23.8607	0.678	0.074	9.16216
U1343E-25H-2 W, 86.0--88.0 cm	228.95	875.303	-23.3905	0.903	0.093	9.70968
U1343C-23H-6 W, 102.0--104.0 cm	228.974	875.413	-23.6217	0.842	0.091	9.25275
U1343E-25H-2 W, 94.0--96.0 cm	229.03	875.671	-23.5405	0.748	0.079	9.46835
U1343C-23H-6 W, 109.0--111.0 cm	229.044	875.735	-23.7425	0.864	0.093	9.29032
U1343E-25H-2 W, 102.0--104.0 cm	229.11	876.038	-23.6374	0.907	0.099	9.16162
U1343C-23H-6 W, 118.0--120.0 cm	229.134	876.148	-23.8204	0.878	0.095	9.24211
U1343E-25H-2 W, 109.0--111.0 cm	229.18	876.359	-23.6233	0.817	0.088	9.28409
U1343C-23H-6 W, 126.0--128.0 cm	229.214	876.515	-23.4511	1.1	0.114	9.64912
U1343E-25H-2 W, 118.0--120.0 cm	229.27	876.772	-23.6993	0.872	0.094	9.2766
U1343E-25H-2 W, 126.0--128.0 cm	229.35	877.14	-23.7255	0.95	0.101	9.40594
U1343E-25H-3 W, 0.0--2.0 cm	229.59	878.242	-23.7567	0.764	0.085	8.98824
U1343E-25H-3 W, 8.0--10.0 cm	229.67	878.609	-23.8518	0.933	0.104	8.97115
U1343E-25H-3 W, 16.0--18.0 cm	229.75	878.976	-23.9207	0.902	0.1	9.02
U1343E-25H-3 W, 23.0--25.0 cm	229.82	879.298	-23.8307	0.771	0.089	8.66292
U1343E-25H-3 W, 30.0--32.0 cm	229.89	879.619	-23.8491	0.809	0.095	8.51579
U1343E-25H-3 W, 46.0--48.0 cm	230.05	880.354	-23.972	0.772	0.092	8.3913
U1343E-25H-3 W, 52.0--54.0 cm	230.11	880.629	-24.186	0.746	0.088	8.47727
U1343E-25H-3 W, 62.0--64.0 cm	230.21	881.088	-24.2226	0.733	0.086	8.52326
U1343E-25H-3 W, 68.0--70.0 cm	230.27	881.364	-24.1922	0.73	0.083	8.79518
U1343E-25H-3 W, 77.0--79.0 cm	230.36	881.777	-24.2648	0.706	0.084	8.40476
U1343E-25H-3 W, 96.0--98.0 cm	230.55	882.649	-24.0269	0.817	0.095	8.6
U1343E-25H-3 W, 102.0--104.0 cm	230.61	882.925	-23.9926	0.728	0.084	8.66667
U1343E-25H-3 W, 109.0--111.0 cm	230.68	883.246	-24.2357	0.69	0.074	9.32432
U1343E-25H-3 W, 118.0--120.0 cm	230.77	883.66	-24.2113	0.727	0.085	8.55294
U1343E-25H-3 W, 126.0--128.0 cm	230.85	884.027	-24.4969	0.757	0.085	8.90588
U1343E-25H-4 W, 0.0--2.0 cm	231.09	885.129	-24.3053	0.702	0.079	8.88608
U1343E-25H-4 W, 8.0--10.0 cm	231.17	885.496	-24.5511	0.604	0.07	8.62857
U1343E-25H-4 W, 16.0--18.0 cm	231.25	885.863	-24.4567	0.643	0.073	8.80822
U1343E-25H-4 W, 23.0--25.0 cm	231.32	886.185	-24.4186	0.614	0.071	8.64789
U1343E-25H-4 W, 30.0--32.0 cm	231.39	886.506	-24.3279	0.633	0.062	10.2097
U1343E-25H-4 W, 37.0--39.0 cm	231.46	886.828	-24.4317	0.63	0.063	10
U1343E-25H-4 W, 52.0--54.0 cm	231.61	887.516	-24.4541	0.655	0.064	10.2344
U1343E-25H-4 W, 62.0--64.0 cm	231.71	887.976	-24.3362	0.699	0.068	10.2794
U1343E-25H-4 W, 68.0--70.0 cm	231.77	888.251	-24.4668	0.68	0.066	10.303
U1343E-25H-4 W, 77.0--79.0 cm	231.86	888.664	-24.5532	0.687	0.067	10.2537
U1343E-25H-4 W, 102.0--104.0 cm	232.11	889.812	-24.2591	0.723	0.069	10.4783
U1343E-25H-4 W, 109.0--111.0 cm	232.18	890.133	-24.4279	0.693	0.071	9.76056
U1343E-25H-4 W, 118.0--120.0 cm	232.27	890.547	-24.3741	0.718	0.073	9.83562
U1343E-25H-4 W, 126.0--128.0 cm	232.35	890.914	-24.2446	0.682	0.069	9.88406
U1343E-25H-4 W, 134.0--136.0 cm	232.43	891.281	-24.2817	0.707	0.07	10.1
U1343E-25H-5 W, 8.0--10.0 cm	232.67	892.383	-24.2277	0.755	0.075	10.0667
U1343E-25H-5 W, 16.0--18.0 cm	232.75	892.751	-24.2496	0.753	0.076	9.90789
U1343E-25H-5 W, 23.0--25.0 cm	232.82	893.072	-24.3489	0.765	0.077	9.93506
U1343E-25H-5 W, 30.0--32.0 cm	232.89	893.393	-24.1698	0.772	0.078	9.89744
U1343E-25H-5 W, 37.0--39.0 cm	232.96	893.715	-24.121	0.727	0.071	10.2394
U1343E-25H-5 W, 45.0--47.0 cm	233.04	894.082	-24.1122	0.754	0.079	9.5443
U1343E-25H-5 W, 62.0--64.0 cm	233.21	894.863	-24.3152	0.674	0.069	9.76812
U1343E-25H-5 W, 68.0--70.0 cm	233.27	895.138	-23.6423	0.696	0.071	9.80282
U1343E-25H-5 W, 77.0--79.0 cm	233.36	895.551	-24.2892	0.66	0.066	10
U1343E-25H-5 W, 86.0--88.0 cm	233.45	895.965	-24.4117	0.626	0.078	8.02564
U1343E-25H-5 W, 96.0--98.0 cm	233.55	896.424	-24.2318	0.71	0.087	8.16092
U1343E-25H-5 W, 102.0--104.0 cm	233.61	896.699	-24.1818	0.777	0.088	8.82955
U1343E-25H-5 W, 118.0--120.0 cm	233.77	897.434	-24.3682	0.761	0.089	8.55056
U1343E-25H-5 W, 126.0--128.0 cm	233.85	897.801	-24.6039	0.752	0.09	8.35556
U1343E-25H-5 W, 132.0--134.0 cm	233.91	898.077	-24.2285	0.751	0.077	9.75325
U1343E-25H-6 W, 0.0--2.0 cm	234.09	898.903	-24.0021	0.781	0.089	8.77528
U1343E-25H-6 W, 16.0--18.0 cm	234.25	899.638	-24.0719	0.776	0.091	8.52747
U1343E-25H-6 W, 23.0--25.0 cm	234.32	899.959	-23.9711	0.86	0.096	8.95833
U1343E-25H-6 W, 30.0--32.0 cm	234.39	900.281	-24.0037	0.846	0.093	9.09677
U1343E-25H-6 W, 37.0--39.0 cm	234.46	900.602	-24.0789	0.825	0.093	8.87097
U1343E-25H-6 W, 46.0--48.0 cm	234.55	901.015	-24.1249	0.797	0.09	8.85556
U1343E-25H-6 W, 54.0--56.0 cm	234.63	901.382	-24.4668	0.781	0.089	8.77528
U1343E-25H-6 W, 68.0--70.0 cm	234.77	902.025	-24.5018	0.797	0.092	8.66304
U1343E-25H-6 W, 77.0--79.0 cm	234.86	902.438	-24.6373	0.669	0.077	8.68831
U1343E-25H-6 W, 86.0--88.0 cm	234.95	902.852	-24.1952	0.767	0.088	8.71591
U1343E-25H-6 W, 96.0--98.0 cm	235.05	903.311	-24.2397	0.772	0.093	8.30108
U1343E-25H-6 W, 102.0--104.0 cm	235.11	903.586	-24.2656	0.818	0.094	8.70213
U1343E-25H-6 W, 126.0--128.0 cm	235.35	904.688	-24.3799	0.747	0.088	8.48864
U1343E-25H-6 W, 126.0--128.0 cm	235.35	904.688	-24.2409	0.769	0.087	8.83908
U1343E-25H-6 W, 134.0--136.0 cm	235.43	905.056	-24.362	0.671	0.077	8.71429
U1343E-25H-6 W, 143.0--145.0 cm	235.52	905.469	-24.463	0.705	0.084	8.39286
U1343E-25H-7 W, 0.0--2.0 cm	235.59	905.79	-24.15	0.728	0.087	8.36782
U1343E-25H-7 W, 8.0--10.0 cm	235.67	906.158	-24.3939	0.793	0.093	8.52688
U1343E-25H-7 W, 23.0--25.0 cm	235.82	906.846	-24.3369	0.842	0.096	8.77083
U1343E-25H-7 W, 30.0--32.0 cm	235.89	907.168	-24.1979	0.802	0.095	8.44211
U1343E-25H-7 W, 37.0--39.0 cm	235.96	907.489	-24.1334	0.983	0.106	9.27358
U1343E-25H-7 W, 46.0--48.0 cm	236.05	907.902	-24.1705	0.876	0.1	8.76
U1343E-25H-7 W, 52.0--54.0 cm	236.11	908.178	-24.2104	0.917	0.103	8.90291
U1343E-25H-7 W, 62.0--64.0 cm	236.21	908.637	-24.0263	0.954	0.11	8.67273
U1343E-25H-7 W, 77.0--79.0 cm	236.36	909.326	-24.1956	0.838	0.096	8.72917
U1343C-24H-4 W, 46.0--48.0 cm	236.39	909.463	-24.307	0.694	0.066	10.5152
U1343C-24H-4 W, 52.0--54.0 cm	236.45	909.739	-24.3842	0.766	0.077	9.94805
U1343E-25H-7 W, 86.0--88.0 cm	236.45	909.739	-24.1941	0.864	0.101	8.55446
U1343C-24H-4 W, 62.0--64.0 cm	236.55	910.198	-24.1357	0.81	0.083	9.75904
U1343E-25H-7 W, 96.0--98.0 cm	236.55	910.198	-23.9852	0.847	0.097	8.73196
U1343E-25H-7 W, 102.0--104.0 cm	236.61	910.473	-24.1032	0.826	0.098	8.42857
U1343C-24H-4 W, 68.0--70.0 cm	236.61	910.473	-23.9565	0.861	0.085	10.1294
U1343E-25H-7 W, 109.0--111.0 cm	236.68	910.795	-24.0096	0.843	0.099	8.51515
U1343C-24H-4 W, 77.0--79.0 cm	236.7	910.887	-24.0911	0.792	0.077	10.2857
U1343E-25H-7 W, 118.0--120.0 cm	236.77	911.208	-23.8563	0.868	0.101	8.59406
U1343C-24H-4 W, 86.0--88.0 cm	236.79	911.3	-24.2653	0.887	0.09	9.85556
U1343C-24H-4 W, 96.0--98.0 cm	236.89	911.759	-24.3445	0.885	0.095	9.31579
U1343C-24H-4 W, 102.0--104.0 cm	236.95	912.035	-24.4683	0.831	0.084	9.89286
U1343C-24H-4 W, 109.0--111.0 cm	237.02	912.356	-24.6174	0.831	0.082	10.1341
U1343C-24H-4 W, 118.0--120.0 cm	237.11	912.769	-24.6945	0.869	0.088	9.875
U1343C-24H-4 W, 126.0--128.0 cm	237.19	913.136	-24.4033	0.876	0.094	9.31915
U1343C-24H-4 W, 134.0--136.0 cm	237.27	913.504	-24.2696	0.751	0.081	9.2716
U1343C-24H-4 W, 143.0--145.0 cm	237.36	913.917	-24.5073	0.844	0.091	9.27473
U1343C-24H-5 W, 0.0--2.0 cm	237.43	914.238	-24.6163	0.825	0.089	9.26966
U1343C-24H-5 W, 8.0--10.0 cm	237.51	914.606	-24.1586	0.837	0.091	9.1978
U1343C-24H-5 W, 16.0--18.0 cm	237.59	914.973	-24.1906	0.779	0.079	9.86076
U1343C-24H-5 W, 23.0--25.0 cm	237.66	915.294	-24.2436	0.745	0.078	9.55128
U1343C-24H-5 W, 30.0--32.0 cm	237.73	915.616	-24.2016	0.693	0.075	9.24
U1343C-24H-5 W, 37.0--39.0 cm	237.8	915.937	-24.0482	0.738	0.077	9.58442
U1343C-24H-5 W, 46.0--48.0 cm	237.89	916.309	-24.051	0.655	0.071	9.22535
U1343C-24H-5 W, 52.0--54.0 cm	237.95	916.462	-24.1459	0.528	0.056	9.42857
U1343C-24H-5 W, 62.0--64.0 cm	238.05	916.718	-24.1567	0.699	0.075	9.32
U1343C-24H-5 W, 68.0--70.0 cm	238.11	916.871	-24.2349	0.701	0.076	9.22368
U1343C-24H-5 W, 77.0--79.0 cm	238.2	917.101	-24.0796	0.627	0.067	9.35821
U1343C-24H-5 W, 86.0--88.0 cm	238.29	917.331	-23.9321	0.683	0.069	9.89855
U1343C-24H-5 W, 96.0--98.0 cm	238.39	917.587	-24.1199	0.538	0.056	9.60714
U1343C-24H-5 W, 102.0--104.0 cm	238.45	917.74	-23.9181	0.596	0.06	9.93333
U1343C-24H-5 W, 109.0--111.0 cm	238.52	917.919	-24.105	0.597	0.062	9.62903
U1343C-24H-5 W, 118.0--120.0 cm	238.61	918.149	-24.0765	0.55	0.059	9.32203
U1343C-24H-5 W, 126.0--128.0 cm	238.69	918.354	-24.1018	0.73	0.072	10.1389
U1343C-24H-5 W, 134.0--136.0 cm	238.77	918.558	-24.2436	0.678	0.075	9.04
U1343C-24H-5 W, 143.0--145.0 cm	238.86	918.788	-24.3436	0.708	0.074	9.56757
U1343C-24H-6 W, 0.0--2.0 cm	238.93	918.967	-24.1301	0.745	0.078	9.55128
U1343C-24H-6 W, 8.0--10.0 cm	239.01	919.172	-24.3062	0.652	0.069	9.44928
U1343C-24H-6 W, 16.0--18.0 cm	239.09	919.376	-24.0875	0.675	0.073	9.24658
U1343C-24H-6 W, 23.0--25.0 cm	239.16	919.555	-24.1004	0.641	0.072	8.90278
U1343C-24H-6 W, 30.0--32.0 cm	239.23	919.734	-24.3626	0.542	0.061	8.88525
U1343C-24H-6 W, 37.0--39.0 cm	239.3	919.913	-24.2847	0.604	0.068	8.88235
U1343C-24H-6 W, 45.0--47.0 cm	239.38	920.117	-24.4674	0.596	0.067	8.89552
U1343C-24H-6 W, 52.0--54.0 cm	239.45	920.296	-24.3852	0.626	0.071	8.8169
U1343C-24H-6 W, 62.0--64.0 cm	239.55	920.552	-24.182	0.75	0.083	9.03614
U1343C-24H-6 W, 68.0--70.0 cm	239.61	920.705	-24.2009	0.754	0.085	8.87059
U1343C-24H-6 W, 77.0--79.0 cm	239.7	920.935	-24.0989	0.755	0.087	8.67816
U1343C-24H-6 W, 86.0--88.0 cm	239.79	921.165	-24.2668	0.725	0.083	8.73494
U1343C-24H-6 W, 97.0--99.0 cm	239.9	921.446	-24.02	0.807	0.089	9.06742
U1343C-24H-6 W, 102.0--104.0 cm	239.95	921.574	-24.1333	0.75	0.086	8.72093
U1343C-24H-6 W, 109.0--111.0 cm	240.02	921.753	-23.9272	0.813	0.091	8.93407
U1343C-24H-6 W, 118.0--120.0 cm	240.11	921.983	-23.8604	0.777	0.085	9.14118
U1343C-24H-6 W, 126.0--128.0 cm	240.19	922.187	-24.0108	0.739	0.084	8.79762
U1343C-24H-6 W, 134.0--136.0 cm	240.27	922.392	-24.4822	0.683	0.078	8.75641
U1343C-24H-6 W, 143.0--145.0 cm	240.36	922.622	-24.5934	0.572	0.066	8.66667
U1343C-24H-7 W, 0.0--2.0 cm	240.43	922.801	-24.5723	0.493	0.057	8.64912
U1343C-24H-7 W, 8.0--10.0 cm	240.51	923.005	-24.7501	0.509	0.061	8.34426
U1343C-24H-7 W, 16.0--18.0 cm	240.59	923.21	-24.7867	0.573	0.067	8.55224
U1343C-24H-7 W, 23.0--25.0 cm	240.66	923.389	-24.7749	0.586	0.067	8.74627
U1343C-24H-7 W, 30.0--32.0 cm	240.73	923.567	-24.7915	0.588	0.07	8.4
U1343C-24H-7 W, 37.0--39.0 cm	240.8	923.746	-24.8674	0.67	0.074	9.05405
U1343C-24H-7 W, 46.0--48.0 cm	240.89	923.976	-24.74	0.653	0.075	8.70667
U1343C-24H-7 W, 52.0--54.0 cm	240.95	924.13	-24.4348	0.693	0.082	8.45122
U1343C-24H-7 W, 62.0--64.0 cm	241.05	924.385	-24.3826	0.798	0.092	8.67391
U1343C-24H-7 W, 67.0--69.0 cm	241.1	924.513	-24.4442	0.842	0.091	9.25275
U1343C-24H-7 W, 78.0--80.0 cm	241.21	924.794	-24.2348	0.85	0.095	8.94737
U1343C-24H-7 W, 86.0--88.0 cm	241.29	924.999	-24.2177	0.814	0.086	9.46512
U1343E-26H-2 W, 96.0--98.0 cm	241.37	925.203	-24.5044	0.778	0.084	9.2619
U1343C-24H-7 W, 96.0--98.0 cm	241.39	925.254	-24.511	0.817	0.082	9.96341
U1343E-26H-2 W, 102.0--104.0 cm	241.43	925.356	-23.9747	0.789	0.085	9.28235
U1343C-24H-7 W, 102.0--104.0 cm	241.45	925.408	-24.4178	0.818	0.083	9.85542
U1343E-26H-2 W, 109.0--111.0 cm	241.5	925.535	-24.4851	0.752	0.082	9.17073
U1343C-24H-7 W, 109.0--111.0 cm	241.52	925.586	-24.5572	0.8	0.084	9.52381
U1343E-26H-3 W, 0.0--2.0 cm	241.71	926.072	-24.5093	0.756	0.082	9.21951
U1343E-26H-3 W, 8.0--10.0 cm	241.79	926.277	-24.5139	0.762	0.083	9.18072
U1343E-26H-3 W, 16.0--18.0 cm	241.87	926.481	-24.6054	0.762	0.083	9.18072
U1343E-26H-3W, 23--25 cm	241.94	926.66	-24.6518	0.756	0.081	9.33333
U1343E-26H-3 W, 30.0--32.0 cm	242.01	926.839	-24.6513	0.796	0.085	9.36471
U1343E-26H-3 W, 37.0--39.0 cm	242.08	927.018	-24.4169	0.793	0.084	9.44048
U1343E-26H-3 W, 46.0--48.0 cm	242.17	927.248	-24.4419	0.788	0.083	9.49398
U1343E-26H-3 W, 52.0--54.0 cm	242.23	927.401	-24.0934	0.814	0.087	9.35632
U1343E-26H-3 W, 62.0--64.0 cm	242.33	927.657	-24.3485	0.796	0.085	9.36471
U1343E-26H-3 W, 68.0--70.0 cm	242.39	927.81	-24.4843	0.783	0.079	9.91139
U1343E-26H-3W, 77-79cm	242.48	928.04	-25.1379	0.67	0.07	9.57143
U1343E-26H-3 W, 86.0--88.0 cm	242.57	928.27	-25.3158	0.638	0.068	9.38235
U1343E-26H-3 W, 96.0--98.0 cm	242.67	928.526	-25.1794	0.661	0.063	10.4921
U1343E-26H-3 W, 102.0--104.0 cm	242.73	928.679	-25.3764	0.647	0.06	10.7833
U1343E-26H-3W, 109-111cm	242.8	928.858	-25.4725	0.559	0.055	10.1636
U1343E-26H-3 W, 118.0--120.0 cm	242.89	929.088	-25.7382	0.612	0.06	10.2
U1343E-26H-3W, 126-128cm	242.97	929.292	-25.5297	0.609	0.06	10.15
U1343E-26H-4W, 0-2cm	243.12	929.676	-25.6383	0.588	0.057	10.3158
U1343E-26H-4 W, 8.0--10.0 cm	243.2	929.88	-25.7443	0.619	0.059	10.4915
U1343E-26H-4W, 16-18cm	243.28	930.085	-25.7847	0.601	0.057	10.5439
U1343E-26H-4W, 23-25cm	243.35	930.263	-25.6706	0.627	0.059	10.6271
U1343E-26H-4W, 30-32cm	243.42	930.442	-25.7684	0.621	0.059	10.5254
U1343E-26H-4W, 37-39cm	243.49	930.621	-25.8359	0.583	0.058	10.0517
U1343E-26H-4W, 45-47cm	243.57	930.826	-25.7596	0.632	0.06	10.5333
U1343E-26H-4W, 52-54cm	243.64	931.005	-25.6336	0.595	0.06	9.91667
U1343E-26H-4W, 62-64cm	243.74	931.26	-25.5106	0.611	0.057	10.7193
U1343E-26H-4W, 68-70cm	243.8	931.414	-25.7811	0.599	0.058	10.3276
U1343E-26H-4W, 77-79cm	243.89	931.644	-25.6214	0.614	0.058	10.5862
U1343E-26H-4W, 86-88cm	243.98	931.874	-25.7782	0.593	0.056	10.5893
U1343E-26H-4W, 96-98cm	244.08	932.129	-25.7507	0.577	0.057	10.1228
U1343E-26H-4W, 102-104cm	244.14	932.283	-25.5399	0.605	0.059	10.2542
U1343E-26H-4W, 109-111cm	244.21	932.461	-25.4829	0.571	0.057	10.0175
U1343E-26H-4W, 118-120cm	244.3	932.691	-25.1958	0.569	0.061	9.32787
U1343E-26H-4W, 126-128cm	244.38	932.896	-24.8973	0.663	0.071	9.33803
U1343E-26H-4W, 133-135cm	244.45	933.075	-24.7548	0.611	0.065	9.4
U1343E-26H-5W, 0-2cm	244.62	933.509	-24.7738	0.656	0.064	10.25
U1343E-26H-5W, 8-10cm	244.7	933.714	-24.8625	0.617	0.065	9.49231
U1343E-26H-5W, 16-18cm	244.78	933.918	-24.9452	0.655	0.067	9.77612
U1343E-26H-5W, 23-25cm	244.85	934.097	-24.9525	0.659	0.064	10.2969
U1343E-26H-5 W, 30.0--32.0 cm	244.92	934.276	-24.9927	0.63	0.063	10
U1343E-26H-5W, 37-39cm	244.99	934.455	-25.1546	0.656	0.071	9.23944
U1343E-26H-5 W, 45.0--47.0 cm	245.07	934.659	-24.8793	0.686	0.065	10.5538
U1343E-26H-5 W, 52.0--54.0 cm	245.14	934.838	-25.017	0.706	0.064	11.0312
U1343E-26H-5 W, 62.0--64.0 cm	245.24	935.094	-24.4226	0.693	0.066	10.5
U1343E-26H-5W, 68-70cm	245.3	935.247	-24.6356	0.667	0.061	10.9344
U1343E-26H-5W, 77-79cm	245.39	935.477	-24.8442	0.663	0.063	10.5238
U1343E-26H-5W, 86-88cm	245.48	935.707	-24.7919	0.678	0.066	10.2727
U1343E-26H-5 W, 96.0--98.0 cm	245.58	935.963	-24.9225	0.65	0.064	10.1562
U1343E-26H-5W, 102-104cm	245.64	936.116	-25.0406	0.619	0.06	10.3167
U1343E-26H-5 W, 109.0--111.0 cm	245.71	936.295	-24.9035	0.647	0.062	10.4355
U1343E-26H-5W, 118-120cm	245.8	936.525	-24.9943	0.608	0.06	10.1333
U1343E-26H-5W, 126-128cm	245.88	936.73	-24.9829	0.594	0.054	11
U1343E-26H-5W, 134-136cm	245.96	936.934	-24.7788	0.651	0.064	10.1719
U1343E-26H-6W, 0-2cm	246.12	937.343	-24.4519	0.747	0.077	9.7013
U1343E-26H-6 W, 8.0--10.0 cm	246.2	937.547	-24.5722	0.802	0.08	10.025
U1343E-26H-6 W, 16.0--18.0 cm	246.28	937.752	-24.4893	0.805	0.077	10.4545
U1343E-26H-6W, 23-25cm	246.35	937.931	-24.5478	0.824	0.076	10.8421
U1343E-26H-6 W, 33.0--35.0 cm	246.45	938.186	-24.3704	0.844	0.077	10.961
U1343E-26H-6 W, 37.0--39.0 cm	246.49	938.289	-24.5623	0.728	0.068	10.7059
U1343E-26H-6 W, 46.0--48.0 cm	246.58	938.519	-24.4059	0.781	0.074	10.5541
U1343E-26H-6W, 52-54cm	246.64	938.672	-24.3238	0.716	0.068	10.5294
U1343E-26H-6W, 62-64cm	246.74	938.927	-24.5134	0.772	0.073	10.5753
U1343E-26H-6 W, 68.0--70.0 cm	246.8	939.081	-24.4118	0.727	0.069	10.5362
U1343E-26H-6 W, 77.0--79.0 cm	246.89	939.311	-24.5886	0.697	0.062	11.2419
U1343E-26H-6 W, 86.0--88.0 cm	246.98	939.541	-24.5232	0.718	0.062	11.5806
U1343E-26H-6 W, 96.0--98.0 cm	247.08	939.796	-24.4383	0.651	0.056	11.625
U1343E-26H-6 W, 102.0--104.0 cm	247.14	939.95	-24.3908	0.66	0.059	11.1864
U1343E-26H-6 W, 109.0--111.0 cm	247.21	940.129	-24.3444	0.742	0.067	11.0746
U1343E-26H-6 W, 118.0--120.0 cm	247.3	940.359	-24.105	0.721	0.063	11.4444
U1343E-26H-7W, 0-2cm	247.62	941.177	-24.198	0.782	0.072	10.8611
U1343C-25H-4 W, 134.0--136.0 cm	247.65	941.253	-23.5891	0.807	0.08	10.0875
U1343E-26H-7 W, 8.0--10.0 cm	247.7	941.381	-24.2801	0.797	0.073	10.9178
U1343C-25H-4 W, 143.0--145.0 cm	247.74	941.483	-23.5597	0.756	0.076	9.94737
U1343E-26H-7 W, 16.0--18.0 cm	247.78	941.585	-24.3014	0.785	0.073	10.7534
U1343C-25H-5 W, 0.0--2.0 cm	247.81	941.662	-23.7469	0.7	0.071	9.85915
U1343E-26H-7 W, 23.0--25.0 cm	247.85	941.764	-24.3162	0.844	0.076	11.1053
U1343C-25H-5 W, 8.0--10.0 cm	247.89	941.867	-24.0107	0.62	0.064	9.6875
U1343E-26H-7 W, 30.0--32.0 cm	247.92	941.943	-24.2559	0.775	0.072	10.7639
U1343C-25H-5 W, 16.0--18.0 cm	247.97	942.071	-24.1539	0.604	0.057	10.5965
U1343C-25H-5 W, 23.0--25.0 cm	248.04	942.25	-23.8783	0.643	0.063	10.2063
U1343C-25H-5 W, 30.0--32.0 cm	248.11	942.429	-23.9277	0.67	0.063	10.6349
U1343C-25H-5 W, 37.0--39.0 cm	248.18	942.608	-23.9489	0.597	0.06	9.95
U1343C-25H-5 W, 46.0--48.0 cm	248.27	942.838	-24.1109	0.461	0.042	10.9762
U1343C-25H-5 W, 52.0--54.0 cm	248.33	942.991	-24.0511	0.538	0.053	10.1509
U1343C-25H-5 W, 62.0--64.0 cm	248.43	943.247	-23.509	0.455	0.047	9.68085
U1343C-25H-5 W, 68.0--70.0 cm	248.49	943.4	-24.0197	0.599	0.059	10.1525
U1343C-25H-5 W, 77.0--79.0 cm	248.58	943.63	-24.1102	0.602	0.061	9.86885
U1343C-25H-5 W, 86.0--88.0 cm	248.67	943.86	-24.2905	0.545	0.054	10.0926
U1343C-25H-5 W, 94.0--96.0 cm	248.75	944.065	-24.4684	0.583	0.067	8.70149
U1343C-25H-5 W, 102.0--104.0 cm	248.83	944.269	-24.4197	0.612	0.061	10.0328
U1343C-25H-5 W, 109.0--111.0 cm	248.9	944.448	-24.1941	0.621	0.061	10.1803
U1343C-25H-5 W, 118.0--120.0 cm	248.99	944.678	-24.4026	0.624	0.06	10.4
U1343C-25H-5 W, 126.0--128.0 cm	249.07	944.882	-24.5098	0.625	0.061	10.2459
U1343C-25H-5 W, 134.0--136.0 cm	249.15	945.087	-24.4586	0.657	0.063	10.4286
U1343C-25H-5 W, 143.0--145.0 cm	249.24	945.317	-24.527	0.631	0.064	9.85938
U1343C-25H-6 W, 0.0--2.0 cm	249.31	945.496	-24.7176	0.618	0.057	10.8421
U1343C-25H-6 W, 8.0--10.0 cm	249.39	945.7	-24.7435	0.678	0.064	10.5938
U1343C-25H-6 W, 16.0--18.0 cm	249.47	945.905	-24.8696	0.698	0.068	10.2647
U1343C-25H-6 W, 23.0--25.0 cm	249.54	946.084	-24.5437	0.65	0.06	10.8333
U1343C-25H-6 W, 31.0--33.0 cm	249.62	946.288	-24.8607	0.62	0.07	8.85714
U1343C-25H-6 W, 37.0--39.0 cm	249.68	946.441	-24.9501	0.656	0.065	10.0923
U1343C-25H-6 W, 46.0--48.0 cm	249.77	946.671	-24.8339	0.532	0.06	8.86667
U1343C-25H-6 W, 52.0--54.0 cm	249.83	946.825	-24.7753	0.656	0.059	11.1186
U1343C-25H-6 W, 62.0--64.0 cm	249.93	947.08	-24.8185	0.645	0.06	10.75
U1343C-25H-6 W, 68.0--70.0 cm	249.99	947.234	-24.875	0.635	0.072	8.81944
U1343C-25H-6 W, 77.0--79.0 cm	250.08	947.464	-25.188	0.72	0.085	8.47059
U1343C-25H-6 W, 86.0--88.0 cm	250.17	947.694	-24.9665	0.676	0.08	8.45
U1343C-25H-6 W, 96.0--98.0 cm	250.27	947.949	-25.2281	0.749	0.086	8.7093
U1343C-25H-6 W, 103.0--105.0 cm	250.34	948.128	-25.2341	0.714	0.081	8.81481
U1343C-25H-6 W, 109.0--111.0 cm	250.4	948.282	-24.7638	0.713	0.084	8.4881
U1343C-25H-6 W, 119.0--121.0 cm	250.5	948.537	-25.1142	0.764	0.089	8.58427
U1343C-25H-6 W, 126.0--128.0 cm	250.57	948.716	-25.1639	0.723	0.083	8.71084
U1343C-25H-6 W, 134.0--136.0 cm	250.65	948.92	-25.2206	0.61	0.068	8.97059
U1343C-25H-7 W, 0.0--2.0 cm	250.73	949.125	-24.7343	0.738	0.081	9.11111
U1343C-25H-7 W, 8.0--10.0 cm	250.81	949.329	-24.9865	0.748	0.08	9.35
U1343C-25H-7 W, 16.0--18.0 cm	250.89	949.534	-24.8524	0.657	0.072	9.125
U1343C-25H-7 W, 23.0--25.0 cm	250.96	949.713	-24.2971	0.69	0.073	9.45205
U1343C-25H-7 W, 36.0--38.0 cm	251.09	950.045	-25.2413	0.825	0.085	9.70588
U1343C-25H-7 W, 47.0--49.0 cm	251.2	950.326	-25.033	0.63	0.065	9.69231
U1343E-27H-1 W, 23.0--25.0 cm	251.24	950.428	-25.6531	0.722	0.064	11.2812
U1343C-25H-7 W, 52.0--54.0 cm	251.25	950.454	-25.0014	0.707	0.071	9.95775
U1343E-27H-1 W, 30.0--32.0 cm	251.31	950.607	-25.2365	0.706	0.065	10.8615
U1343C-25H-7 W, 64.0--66.0 cm	251.37	950.761	-24.9258	0.728	0.078	9.33333
U1343E-27H-1 W, 37.0--39.0 cm	251.38	950.786	-25.2129	0.704	0.067	10.5075
U1343E-27H-1 W, 46.0--48.0 cm	251.47	951.016	-24.8852	0.561	0.059	9.50847
U1343E-27H-1W, 46--48 cm	251.47	951.016	-24.8841	0.69	0.064	10.7812
U1343C-25H-7 W, 77.0--79.0 cm	251.5	951.093	-25.0175	0.712	0.075	9.49333
U1343E-27H-1 W, 52.0--54.0 cm	251.53	951.17	-25.0833	0.775	0.067	11.5672
U1343C-25H-7 W, 86.0--88.0 cm	251.59	951.323	-25.0379	0.645	0.073	8.83562
U1343E-27H-1 W, 62.0--64.0 cm	251.63	951.425	-24.9364	0.626	0.058	10.7931
U1343E-27H-1W, 68--70 cm	251.69	951.578	-24.9954	0.693	0.063	11
U1343C-25H-7 W, 96.0--98.0 cm	251.69	951.578	-24.7606	0.584	0.062	9.41935
U1343C-25H-7 W, 102.0--104.0 cm	251.75	951.732	-24.7626	0.639	0.07	9.12857
U1343E-27H-1 W, 77.0--79.0 cm	251.78	951.808	-25.2152	0.728	0.062	11.7419
U1343C-25H-7 W, 109.0--111.0 cm	251.82	951.911	-24.6206	0.624	0.064	9.75
U1343E-27H-1 W, 86.0--88.0 cm	251.87	952.038	-25.0054	0.711	0.066	10.7727
U1343E-27H-1 W, 96.0--98.0 cm	251.97	952.294	-24.7534	0.603	0.057	10.5789
U1343E-27H-1 W, 102.0--104.0 cm	252.03	952.447	-24.1681	0.629	0.061	10.3115
U1343E-27H-1 W, 109.0--111.0 cm	252.1	952.626	-24.7632	0.731	0.063	11.6032
U1343E-27H-1 W, 118.0--120.0 cm	252.19	952.856	-25.0622	0.661	0.058	11.3966
U1343E-27H-1 W, 126.0--128.0 cm	252.27	953.061	-24.9027	0.739	0.068	10.8676
U1343E-27H-1 W, 134.0--136.0 cm	252.35	953.265	-24.9011	0.722	0.066	10.9394
U1343E-27H-1 W, 143.0--145.0 cm	252.44	953.495	-25.0844	0.711	0.065	10.9385
U1343E-27H-2 W, 0.0--2.0 cm	252.51	953.674	-25.0502	0.717	0.063	11.381
U1343E-27H-2 W, 8.0--10.0 cm	252.59	953.879	-24.8848	0.676	0.06	11.2667
U1343E-27H-2 W, 16.0--18.0 cm	252.67	954.083	-24.9489	0.588	0.05	11.76
U1343E-27H-2 W, 23.0--25.0 cm	252.74	954.262	-25.1848	0.594	0.051	11.6471
U1343E-27H-2 W, 32.0--34.0 cm	252.83	954.492	-25.2553	0.532	0.044	12.0909
U1343E-27H-2 W, 37.0--39.0 cm	252.88	954.62	-25.1921	0.637	0.053	12.0189
U1343E-27H-2 W, 46.0--48.0 cm	252.97	954.85	-25.2135	0.767	0.062	12.371
U1343E-27H-2 W, 52.0--54.0 cm	253.03	955.003	-25.2382	0.649	0.055	11.8
U1343E-27H-2 W, 62.0--64.0 cm	253.13	955.259	-25.3667	0.647	0.055	11.7636
U1343E-27H-2 W, 68.0--70.0 cm	253.19	955.412	-25.2149	0.684	0.059	11.5932
U1343E-27H-2 W, 77.0--79.0 cm	253.28	955.642	-24.9762	0.756	0.064	11.8125
U1343E-27H-2 W, 86.0--88.0 cm	253.37	955.872	-25.1646	0.715	0.062	11.5323
U1343E-27H-2 W, 96.0--98.0 cm	253.47	956.128	-25.0716	0.815	0.068	11.9853
U1343E-27H-2 W, 102.0--104.0 cm	253.53	956.281	-25.191	0.844	0.069	12.2319
U1343E-27H-2 W, 109.0--111.0 cm	253.6	956.457	-25.2153	0.786	0.067	11.7313
U1343E-27H-2 W, 118.0--120.0 cm	253.69	956.677	-25.1383	0.867	0.07	12.3857
U1343E-27H-2 W, 126.0--128.0 cm	253.77	956.873	-24.9688	0.75	0.067	11.194
U1343E-27H-2 W, 134.0--136.0 cm	253.85	957.069	-25.027	0.741	0.07	10.5857
U1343E-27H-3 W, 0.0--2.0 cm	254.01	957.46	-24.7583	0.803	0.079	10.1646
U1343E-27H-3 W, 8.0--10.0 cm	254.09	957.656	-24.9564	0.838	0.082	10.2195
U1343E-27H-3 W, 16.0--18.0 cm	254.17	957.852	-24.7145	0.872	0.082	10.6341
U1343E-27H-3 W, 23.0--25.0 cm	254.24	958.023	-24.902	0.857	0.08	10.7125
U1343E-27H-3 W, 30.0--32.0 cm	254.31	958.194	-25.2484	0.8	0.078	10.2564
U1343E-27H-3 W, 38.0--40.0 cm	254.39	958.39	-25.1869	0.854	0.082	10.4146
U1343E-27H-3 W, 46.0--48.0 cm	254.47	958.586	-25.5061	0.86	0.085	10.1176
U1343E-27H-3 W, 52.0--54.0 cm	254.53	958.732	-25.4318	0.803	0.08	10.0375
U1343E-27H-3 W, 62.0--64.0 cm	254.63	958.977	-25.0888	0.806	0.08	10.075
U1343E-27H-3 W, 68.0--70.0 cm	254.69	959.124	-24.4053	0.892	0.084	10.619
U1343E-27H-3 W, 77.0--79.0 cm	254.78	959.344	-24.5533	0.751	0.073	10.2877
U1343E-27H-3 W, 86.0--88.0 cm	254.87	959.564	-24.62	0.755	0.073	10.3425
U1343E-27H-3 W, 96.0--98.0 cm	254.97	959.809	-24.7698	0.743	0.075	9.90667
U1343E-27H-3 W, 102.0--104.0 cm	255.03	959.956	-24.814	0.753	0.074	10.1757
U1343E-27H-3 W, 109.0--111.0 cm	255.1	960.127	-24.8015	0.782	0.077	10.1558
U1343E-27H-3 W, 116.0--118.0 cm	255.17	960.298	-24.803	0.812	0.082	9.90244
U1343E-27H-3 W, 126.0--128.0 cm	255.27	960.543	-24.6563	0.827	0.083	9.96386
U1343E-27H-3 W, 134.0--136.0 cm	255.35	960.739	-24.5122	0.787	0.08	9.8375
U1343E-27H-4 W, 0.0--2.0 cm	255.51	961.13	-24.7034	0.757	0.077	9.83117
U1343E-27H-4 W, 8.0--10.0 cm	255.59	961.326	-24.7836	0.739	0.074	9.98649
U1343E-27H-4 W, 16.0--18.0 cm	255.67	961.522	-24.8334	0.611	0.063	9.69841
U1343E-27H-4 W, 23.0--25.0 cm	255.74	961.693	-24.7546	0.746	0.075	9.94667
U1343E-27H-4 W, 32.0--34.0 cm	255.83	961.913	-24.7453	0.695	0.069	10.0725
U1343E-27H-4 W, 37.0--39.0 cm	255.88	962.035	-24.7674	0.681	0.066	10.3182
U1343E-27H-4 W, 46.0--48.0 cm	255.97	962.256	-24.755	0.682	0.067	10.1791
U1343E-27H-4 W, 52.0--54.0 cm	256.03	962.402	-24.9124	0.695	0.068	10.2206
U1343E-27H-4 W, 60.0--62.0 cm	256.11	962.598	-24.9251	0.62	0.064	9.6875
U1343E-27H-4W, 68--70 cm	256.19	962.794	-24.8161	0.69	0.067	10.2985
U1343E-27H-4 W, 77.0--79.0 cm	256.28	963.014	-24.8086	0.703	0.069	10.1884
U1343E-27H-4 W, 86.0--88.0 cm	256.37	963.234	-24.6697	0.713	0.072	9.90278
U1343E-27H-4 W, 96.0--98.0 cm	256.47	963.479	-24.6626	0.74	0.075	9.86667
U1343E-27H-4 W, 102.0--104.0 cm	256.53	963.626	-24.6886	0.719	0.072	9.98611
U1343E-27H-4 W, 109.0--111.0 cm	256.6	963.797	-24.7566	0.72	0.07	10.2857
U1343E-27H-4 W, 118.0--120.0 cm	256.69	964.017	-24.739	0.725	0.072	10.0694
U1343E-27H-4 W, 123.5--125.5 cm	256.745	964.152	-24.6554	0.755	0.075	10.0667
U1343E-27H-4 W, 134.0--136.0 cm	256.85	964.409	-24.6568	0.71	0.078	9.10256
U1343E-27H-5 W, 0.0--2.0 cm	257.01	964.8	-24.7501	0.716	0.077	9.2987
U1343E-27H-5 W, 8.0--10.0 cm	257.09	964.996	-24.6711	0.719	0.079	9.10127
U1343E-27H-5 W, 16.0--18.0 cm	257.17	965.192	-24.6325	0.734	0.079	9.29114
U1343E-27H-5 W, 23.0--25.0 cm	257.24	965.363	-24.4798	0.72	0.078	9.23077
U1343E-27H-5 W, 33.0--35.0 cm	257.34	965.608	-24.5279	0.735	0.078	9.42308
U1343E-27H-5 W, 45.0--47.0 cm	257.46	965.901	-24.5733	0.733	0.081	9.04938
U1343E-27H-5 W, 52.0--54.0 cm	257.53	966.073	-24.8004	0.717	0.075	9.56
U1343E-27H-5 W, 62.0--64.0 cm	257.63	966.317	-24.9531	0.716	0.075	9.54667
U1343E-27H-5 W, 68.0--70.0 cm	257.69	966.464	-24.6511	0.763	0.092	8.29348
U1343E-27H-5 W, 77.0--79.0 cm	257.78	966.684	-24.8889	0.723	0.078	9.26923
U1343E-27H-5 W, 86.0--88.0 cm	257.87	966.904	-24.8645	0.73	0.077	9.48052
U1343E-27H-5 W, 96.0--98.0 cm	257.97	967.149	-24.543	0.784	0.079	9.92405
U1343E-27H-5W, 102--104 cm	258.03	967.296	-24.4939	0.764	0.081	9.4321
U1343E-27H-5 W, 108.0--110.0 cm	258.09	967.443	-24.8477	0.774	0.081	9.55556
U1343C-26H-4 W, 134.0--136.0 cm	258.18	967.663	-24.1354	0.866	0.091	9.51648
U1343E-27H-5 W, 118.0--120.0 cm	258.19	967.687	-24.8294	0.762	0.08	9.525
U1343E-27H-5 W, 126.0--128.0 cm	258.27	967.883	-24.6271	0.775	0.08	9.6875
U1343C-26H-5 W, 23.0--25.0 cm	258.47	968.373	-23.9434	0.707	0.08	8.8375
U1343C-26H-5 W, 52.0--54.0 cm	258.76	969.082	-24.1001	0.97	0.111	8.73874
U1343C-26H-5 W, 77.0--79.0 cm	259.01	969.694	-24.2314	0.387	0.046	8.41304
U1343C-26H-5 W, 109.0--111.0 cm	259.33	970.477	-24.1409	0.977	0.109	8.9633
U1343C-26H-5 W, 143.0--145.0 cm	259.67	971.309	-24.3161	0.847	0.088	9.625
U1343C-26H-6 W, 23.0--25.0 cm	259.97	972.043	-24.3543	1.002	0.101	9.92079
U1343C-26H-6 W, 30.0--32.0 cm	260.04	972.214	-24.2887	1.183	0.121	9.77686
U1343C-26H-6 W, 37.0--39.0 cm	260.11	972.385	-24.2898	0.983	0.107	9.18692
U1343C 26H-06-W, 46.0--48.0 cm	260.2	972.605	-23.7637	0.982	0.114	8.61404
U1343C 26H-06-W, 52.0--54.0 cm	260.26	972.752	-23.7049	1.419	0.162	8.75926
U1343C 26H-06-W, 62.0--64.0 cm	260.36	972.997	-23.7927	1.02	0.117	8.71795
U1343C 26H-06-W, 68.0-70.0 cm	260.42	973.144	-23.8477	0.965	0.103	9.36893
U1343C 26H-06-W, 77.0--79.0 cm	260.51	973.364	-23.8368	1.008	0.112	9
U1343C 26H-06-W, 85.0--87.0 cm	260.59	973.56	-23.7944	1.031	0.114	9.04386
U1343C 26H-06-W, 96.0--98.0 cm	260.7	973.829	-23.7722	1.092	0.117	9.33333
U1343C 26H-06-W, 106.0--108.0 cm	260.8	974.073	-23.7318	1.045	0.111	9.41441
U1343C 26H-06-W, 109.0--111.0 cm	260.83	974.147	-23.6285	1.07	0.113	9.46903
U1343C 26H-06-W, 118.0--120.0 cm	260.92	974.367	-23.6341	1.235	0.115	10.7391
U1343C 26H-06-W, 126.0--128.0 cm	261	974.563	-23.6346	1.315	0.137	9.59854
U1343C 26H-06-W, 134.0--136.0 cm	261.08	974.759	-23.5807	1.222	0.129	9.47287
U1343C 26H-07-W, 0.0--2.0 cm	261.24	975.15	-23.8536	1.098	0.093	11.8065
U1343C 26H-07-W, 8.0--10.0 cm	261.32	975.346	-24.146	1.086	0.11	9.87273
U1343C 26H-07-W, 16.0--18.0 cm	261.4	975.541	-24.1673	1.076	0.083	12.9639
U1343C 26H-07-W, 23.0--25.0 cm	261.47	975.713	-23.8353	1.13	0.119	9.4958
U1343C 26H-07-W, 30.0--32.0 cm	261.54	975.884	-23.8318	1.196	0.094	12.7234
U1343C 26H-07-W, 37.0--39.0 cm	261.61	976.055	-23.8964	1.139	0.093	12.2473
U1343C 26H-07-W, 46.0--48.0 cm	261.7	976.276	-24.1897	0.989	0.105	9.41905
U1343C 26H-07-W, 52.0--54.0 cm	261.76	976.422	-24.1406	1.045	0.084	12.4405
U1343C 26H-07-W, 62.0--64.0 cm	261.86	976.667	-24.2719	0.996	0.112	8.89286
U1343C 26H-07-W, 68.0--70.0 cm	261.92	976.814	-24.4223	0.954	0.107	8.91589
U1343C 26H-07-W, 77.0--79.0 cm	262.01	977.034	-24.4481	0.978	0.11	8.89091
U1343C 26H-07-W, 86.0--88.0 cm	262.1	977.254	-24.9245	0.873	0.098	8.90816
U1343E 28H-02-W, 0.0--2.0 cm	263.12	979.75	-24.0101	1.096	0.115	9.53043
U1343E 28H-02-W, 10.0--12.0 cm	263.22	979.995	-24.2006	1.042	0.11	9.47273
U1343E 28H-02-W, 18.0--20.0 cm	263.3	980.19	-23.818	1.125	0.118	9.5339
U1343E 28H-02-W, 25.0--27.0 cm	263.37	980.362	-23.8468	1.062	0.114	9.31579
U1343E 28H-02-W, 32.0--34.0 cm	263.44	980.533	-23.9613	0.885	0.074	11.9595
U1343E 28H-02-W, 44.0--46.0 cm	263.56	980.826	-24.2387	0.974	0.079	12.3291
U1343E 28H-02-W, 51.0--53.0 cm	263.63	980.998	-24.2714	1.022	0.114	8.96491
U1343E 28H-02-W, 74.0--76.0 cm	263.86	981.56	-24.3965	0.911	0.104	8.75962
U1343E 28H-02-W, 79.0--81.0 cm	263.91	981.683	-24.4466	0.937	0.107	8.75701
U1343E 28H-02-W, 87.0--89.0 cm	263.99	981.879	-24.5323	0.934	0.105	8.89524
U1343E 28H-02-W, 92.0--94.0 cm	264.04	982.001	-24.9705	0.95	0.101	9.40594
U1343E 28H-02-W, 100.0--102.0 cm	264.12	982.197	-24.9154	0.853	0.095	8.97895
U1343E 28H-02-W, 106.0--108.0 cm	264.18	982.343	-24.8014	0.892	0.097	9.19588
U1343E 28H-02-W, 112.0--114.0 cm	264.24	982.49	-24.8614	0.871	0.095	9.16842
U1343E 28H-02-W, 137.0--139.0 cm	264.49	983.102	-24.5596	0.899	0.1	8.99
U1343E 28H-03-W, 0.0--2.0 cm	264.62	983.42	-24.4357	0.813	0.092	8.83696
U1343E 28H-03-W, 10.0--12.0 cm	264.72	983.665	-24.3742	0.751	0.086	8.73256
U1343E 28H-03-W, 18.0--20.0 cm	264.8	983.86	-24.3517	0.751	0.084	8.94048
U1343E 28H-03-W, 25.0--27.0 cm	264.87	984.032	-24.4932	0.802	0.084	9.54762
U1343E 28H-03-W, 32.0--34.0 cm	264.94	984.203	-24.6035	0.738	0.077	9.58442
U1343E 28H-03-W, 44.0--46.0 cm	265.06	984.497	-24.6875	0.808	0.088	9.18182
U1343E 28H-03-W, 51.0--53.0 cm	265.13	984.668	-24.9119	0.783	0.08	9.7875
U1343E 28H-03-W, 60.0--62.0 cm	265.22	984.888	-25.1025	0.779	0.081	9.61728
U1343E 28H-03-W, 66.0--68.0 cm	265.28	985.035	-25.0902	0.751	0.077	9.75325
U1343E 28H-03-W, 74.0--76.0 cm	265.36	985.231	-25.1299	0.813	0.087	9.34483
U1343E 28H-03-W, 79.0--81.0 cm	265.41	985.353	-25.1637	0.739	0.08	9.2375
U1343E 28H-03-W, 87.0--89.0 cm	265.49	985.549	-25.214	0.75	0.082	9.14634
U1343E 28H-03-W, 100.0--102.0 cm	265.62	985.867	-24.9893	0.791	0.09	8.78889
U1343E 28H-03-W, 106.0--108.0 cm	265.68	986.014	-24.8548	0.759	0.081	9.37037
U1343E 28H-03-W, 112.0--114.0 cm	265.74	986.16	-24.793	0.792	0.087	9.10345
U1343E 28H-03-W, 123.0--125.0 cm	265.85	986.429	-24.8964	0.745	0.079	9.43038
U1343E 28H-03-W, 130.0--132.0 cm	265.92	986.601	-24.7477	0.84	0.092	9.13043
U1343E 28H-04-W, 0.0--2.0 cm	266.12	987.09	-24.7941	0.765	0.083	9.21687
U1343E 28H-04-W, 10.0--12.0 cm	266.22	987.335	-24.7982	0.724	0.08	9.05
U1343E 28H-04-W, 18.0--20.0 cm	266.3	987.531	-24.8111	0.727	0.081	8.97531
U1343E 28H-04-W, 25.0--27.0 cm	266.37	987.702	-24.7647	0.803	0.087	9.22989
U1343E 28H-04-W, 32.0--34.0 cm	266.44	987.873	-24.7988	0.779	0.085	9.16471
U1343E 28H-04-W, 44.0--46.0 cm	266.56	988.167	-24.7752	0.844	0.092	9.17391
U1343E 28H-04-W, 51.0--53.0 cm	266.63	988.338	-24.8843	0.753	0.079	9.53165
U1343E 28H-04-W, 60.0--62.0 cm	266.72	988.558	-25.0195	0.656	0.066	9.93939
U1343E 28H-04-W, 66.0--68.0 cm	266.78	988.705	-25.0194	0.8	0.083	9.63855
U1343E 28H-04-W, 74.0--76.0 cm	266.86	988.901	-25.3425	0.683	0.068	10.0441
U1343E 28H-04-W, 79.0--81.0 cm	266.91	989.023	-25.334	0.776	0.079	9.82278
U1343E 28H-04-W, 87.0--89.0 cm	266.99	989.219	-25.3967	0.745	0.08	9.3125
U1343E 28H-04-W, 92.0--94.0 cm	267.04	989.341	-25.3914	0.757	0.08	9.4625
U1343E 28H-04-W, 100.0--102.0 cm	267.12	989.537	-25.3087	0.635	0.068	9.33824
U1343E 28H-04-W, 106.0--108.0 cm	267.18	989.684	-25.3416	0.75	0.079	9.49367
U1343E 28H-04-W, 112.0--114.0 cm	267.24	989.83	-25.4582	0.7	0.074	9.45946
U1343E 28H-04-W, 123.0--125.0 cm	267.35	990.1	-25.4167	0.744	0.079	9.41772
U1343E 28H-04-W, 130.0--132.0 cm	267.42	990.271	-25.3189	0.762	0.08	9.525
U1343E 28H-05-W, 0.0--2.0 cm	267.62	990.76	-24.9542	0.779	0.083	9.38554
U1343E 28H-05-W, 10.0--12.0 cm	267.72	991.005	-24.9815	0.747	0.075	9.96
U1343E 28H-05-W, 18.0--20.0 cm	267.8	991.201	-24.8165	0.786	0.078	10.0769
U1343E 28H-05-W, 25.0--27.0 cm	267.87	991.372	-24.4764	0.85	0.085	10
U1343E 28H-05-W, 32.0--34.0 cm	267.94	991.543	-24.5537	0.779	0.078	9.98718
U1343E 28H-05-W, 44.0--46.0 cm	268.06	991.837	-24.5125	0.802	0.088	9.11364
U1343E 28H-05-W, 51.0--53.0 cm	268.13	992.008	-24.298	0.796	0.09	8.84444
U1343E 28H-05-W, 60.0--62.0 cm	268.22	992.228	-24.1196	0.867	0.095	9.12632
U1343E 28H-05-W, 66.0--68.0 cm	268.28	992.375	-24.2775	0.77	0.085	9.05882
U1343E 28H-05-W, 74.0--76.0 cm	268.36	992.571	-24.3602	0.767	0.082	9.35366
U1343E 28H-05-W, 79.0--81.0 cm	268.41	992.693	-24.5592	0.721	0.077	9.36364
U1343E 28H-05-W, 87.0--89.0 cm	268.49	992.889	-24.7373	0.747	0.083	9
U1343E 28H-05-W, 92.0--94.0 cm	268.54	993.011	-24.6419	0.72	0.079	9.11392
U1343E 28H-05-W, 100.0--102.0 cm	268.62	993.207	-24.591	0.72	0.08	9
U1343E 28H-05-W, 106.0--108.0 cm	268.68	993.354	-24.5195	0.71	0.079	8.98734
U1343E 28H-05-W, 112.0--114.0 cm	268.74	993.501	-24.6038	0.73	0.082	8.90244
U1343E 28H-06-W, 0.0--2.0 cm	269.12	994.43	-24.566	0.819	0.089	9.20225
U1343E 28H-06-W, 10.0--12.0 cm	269.22	994.675	-24.4333	0.692	0.075	9.22667
U1343E 28H-06-W, 18.0--20.0 cm	269.3	994.871	-24.3483	0.687	0.077	8.92208
U1343E 28H-06-W, 25.0--27.0 cm	269.37	995.042	-24.2024	0.849	0.095	8.93684
U1343E 28H-06-W, 32.0--34.0 cm	269.44	995.213	-24.1946	0.774	0.088	8.79545
U1343E 28H-06-W, 44.0--46.0 cm	269.56	995.507	-24.2455	0.761	0.085	8.95294
U1343E 28H-06-W, 51.0--53.0 cm	269.63	995.678	-24.1034	0.835	0.093	8.97849
U1343E 28H-06-W, 60.0--62.0 cm	269.72	995.898	-24.1102	0.838	0.094	8.91489
U1343E 28H-06-W, 66.0--68.0 cm	269.78	996.045	-24.1957	0.829	0.092	9.01087
U1343E 28H-06-W, 74.0--76.0 cm	269.86	996.241	-23.8932	1.006	0.111	9.06306
U1343E 29H-01-W, 0.0--2.0 cm	270.42	997.611	-24.8021	0.906	0.104	8.71154
U1343E 29H-01-W, 10.0--12.0 cm	270.52	997.856	-24.7424	0.965	0.111	8.69369
U1343E 29H-01-W, 18.0--20.0 cm	270.6	998.052	-24.7734	0.957	0.109	8.77982
U1343E 29H-01-W, 25.0--27.0 cm	270.67	998.223	-24.0415	1.175	0.127	9.25197
U1343E 29H-01-W, 32.0--34.0 cm	270.74	998.394	-23.9962	1.131	0.121	9.34711
U1343E 29H-01-W, 44.0--46.0 cm	270.86	998.688	-24.106	1.122	0.117	9.58974
U1343E 29H-01-W, 51.0--53.0 cm	270.93	998.859	-24.2525	1.096	0.114	9.61404
U1343E 29H-01-W, 60.0--62.0 cm	271.02	999.079	-24.2059	1.118	0.113	9.89381
U1343E 29H-01-W, 66.0--68.0 cm	271.08	999.226	-24.2171	1.143	0.121	9.44628
U1343E 29H-01-W, 74.0--76.0 cm	271.16	999.422	-24.3427	1.067	0.111	9.61261
U1343E 29H-01-W, 79.0--81.0 cm	271.21	999.544	-24.4413	1.102	0.12	9.18333
U1343E 29H-01-W, 87.0--89.0 cm	271.29	999.74	-24.8067	1.074	0.118	9.10169
U1343E 29H-01-W, 92.0--94.0 cm	271.34	999.862	-25.174	1.017	0.116	8.76724
U1343E 29H-01-W, 100.0--102.0 cm	271.42	1000.06	-25.0096	1.087	0.122	8.90984
U1343E 29H-02-W, 0.0--2.0 cm	271.5	1000.25	-24.9095	0.936	0.108	8.66667
U1343E 29H-02-W, 10.0--12.0 cm	271.6	1000.5	-25.0525	0.951	0.111	8.56757
U1343E 29H-02-W, 18.0--20.0 cm	271.68	1000.69	-24.9821	0.906	0.104	8.71154
U1343E 29H-02-W, 25.0--27.0 cm	271.75	1000.87	-24.7547	0.904	0.096	9.41667
U1343E 29H-02-W, 32.0--34.0 cm	271.82	1001.04	-24.8432	0.934	0.1	9.34
U1343E 29H-02-W, 44.0--46.0 cm	271.94	1001.33	-25.0177	0.852	0.09	9.46667
U1343E 29H-02-W, 51.0--53.0 cm	272.01	1001.5	-24.7904	0.867	0.089	9.74157
U1343E 29H-02-W, 66.0--68.0 cm	272.16	1001.87	-24.7766	0.88	0.091	9.67033
U1343E 29H-02-W, 74.0--76.0 cm	272.24	1002.06	-24.6754	0.921	0.091	10.1209
U1343E 29H-02-W, 79.0--81.0 cm	272.29	1002.19	-24.6693	0.912	0.086	10.6047
U1343E 29H-02-W, 87.0--89.0 cm	272.37	1002.38	-24.8544	0.861	0.086	10.0116
U1343E 29H-02-W, 92.0--94.0 cm	272.42	1002.5	-24.8335	0.735	0.074	9.93243
U1343E 29H-02-W, 100.0--102.0 cm	272.5	1002.7	-24.7696	0.811	0.08	10.1375
U1343E 29H-02-W, 106.0--108.0 cm	272.56	1002.85	-24.7677	0.767	0.078	9.83333
U1343E 29H-03-W, 0.0--2.0 cm	272.75	1003.31	-24.8654	0.748	0.074	10.1081
U1343E 29H-03-W, 10.0--12.0 cm	272.85	1003.56	-24.7075	0.733	0.08	9.1625
U1343E 29H-03-W, 18.0--20.0 cm	272.93	1003.75	-24.821	0.771	0.083	9.28916
U1343E 29H-03-W, 25.0--27.0 cm	273	1003.92	-24.6827	0.794	0.084	9.45238
U1343E 29H-03-W, 32.0--34.0 cm	273.07	1004.09	-24.5675	0.848	0.089	9.52809
U1343E 29H-03-W, 51.0--53.0 cm	273.26	1004.56	-24.4089	0.718	0.079	9.08861
U1343E 29H-03-W, 60.0--62.0 cm	273.35	1004.78	-24.6435	0.655	0.072	9.09722
U1343E 29H-03-W, 74.0--76.0 cm	273.49	1005.12	-24.6528	0.671	0.073	9.19178
U1343E 29H-03-W, 79.0--81.0 cm	273.54	1005.24	-24.6911	0.701	0.076	9.22368
U1343E 29H-03-W, 87.0--89.0 cm	273.62	1005.44	-24.77	0.67	0.073	9.17808
U1343E 29H-03-W, 94.0--96.0 cm	273.69	1005.61	-24.5236	0.716	0.076	9.42105
U1343E 29H-03-W, 106.0--108.0 cm	273.81	1005.91	-24.3839	0.671	0.069	9.72464
U1343E 29H-03-W, 112.0--114.0 cm	273.87	1006.05	-24.7874	0.714	0.078	9.15385
U1343E 29H-03-W, 123.0--125.0 cm	273.98	1006.32	-24.82	0.723	0.075	9.64
U1343E 29H-03-W, 130.0--132.0 cm	273.98	1006.32	-24.4558	0.794	0.085	9.34118
U1343E 29H-04-W, 0.0--2.0 cm	274.25	1006.98	-24.4612	0.69	0.077	8.96104
U1343E 29H-04-W, 10.0--12.0 cm	274.35	1007.23	-24.4923	0.726	0.081	8.96296
U1343E 29H-04-W, 18.0--20.0 cm	274.43	1007.42	-24.6158	0.708	0.078	9.07692
U1343E 29H-04-W, 25.0--27.0 cm	274.5	1007.59	-24.6691	0.7	0.074	9.45946
U1343E 29H-04-W, 32.0--34.0 cm	274.57	1007.77	-24.3531	0.769	0.081	9.49383
U1343E 29H-04-W, 44.0--46.0 cm	274.69	1008.06	-24.4031	0.728	0.083	8.77108
U1343E 29H-04-W, 51.0--53.0 cm	274.76	1008.23	-24.4722	0.761	0.082	9.28049
U1343E 29H-04-W, 60.0--62.0 cm	274.85	1008.45	-24.4724	0.743	0.077	9.64935
U1343E 29H-04-W, 66.0--68.0 cm	274.91	1008.6	-24.665	0.738	0.076	9.71053
U1343E 29H-04-W, 79.0--81.0 cm	275.04	1008.92	-24.8888	0.72	0.075	9.6
U1343E 29H-04-W, 87.0--89.0 cm	275.12	1009.11	-24.8388	0.641	0.077	8.32468
U1343E 29H-04-W, 94.0--96.0 cm	275.19	1009.28	-25.1921	0.596	0.071	8.39437
U1343E 29H-04-W, 100.0--102.0 cm	275.25	1009.43	-25.1498	0.662	0.08	8.275
U1343E 29H-04-W, 106.0--108.0 cm	275.31	1009.58	-25.1593	0.608	0.072	8.44444
U1343E 29H-04-W, 112.0--114.0 cm	275.37	1009.72	-25.1006	0.668	0.081	8.24691
U1343E 29H-04-W, 123.0--125.0 cm	275.48	1009.99	-24.7631	0.702	0.086	8.16279
U1343E 29H-04-W, 130.0--132.0 cm	275.55	1010.16	-24.7605	0.737	0.085	8.67059
U1343E 29H-05-W, 0.0--2.0 cm	275.75	1010.65	-24.5585	0.716	0.084	8.52381
U1343E 29H-05-W, 10.0--12.0 cm	275.85	1010.9	-24.6894	0.725	0.082	8.84146
U1343E 29H-05-W, 18.0--20.0 cm	275.93	1011.09	-24.6797	0.78	0.088	8.86364
U1343E 29H-05-W, 25.0--27.0 cm	276	1011.26	-24.5748	0.655	0.072	9.09722
U1343E 29H-05-W, 32.0--34.0 cm	276.07	1011.44	-24.7	0.679	0.078	8.70513
U1343E 29H-05-W, 44.0--46.0 cm	276.19	1011.73	-25.0265	0.631	0.069	9.14493
U1343E 29H-05-W, 51.0--53.0 cm	276.26	1011.9	-24.9446	0.84	0.094	8.93617
U1343E 29H-05-W, 60.0--62.0 cm	276.35	1012.12	-24.9822	0.777	0.086	9.03488
U1343E 29H-05-W, 66.0--68.0 cm	276.41	1012.27	-25.058	0.729	0.087	8.37931
U1343E 29H-05-W, 74.0--76.0 cm	276.49	1012.46	-25.1939	0.77	0.09	8.55556
U1343E 29H-05-W, 79.0--81.0 cm	276.54	1012.59	-25.075	0.75	0.091	8.24176
U1343E 29H-05-W, 87.0--89.0 cm	276.62	1012.78	-25.1922	0.653	0.077	8.48052
U1343E 29H-05-W, 92.0--94.0 cm	276.67	1012.9	-25.1487	0.696	0.067	10.3881
U1343E 29H-05-W, 100.0--102.0 cm	276.75	1013.1	-24.9796	0.759	0.076	9.98684
U1343E 29H-05-W, 106.0--108.0 cm	276.81	1013.25	-24.9612	0.686	0.07	9.8
U1343E 29H-05-W, 112.0--114.0 cm	276.87	1013.39	-25.0761	0.733	0.076	9.64474
U1343E 29H-05-W, 123.0--125.0 cm	276.98	1013.66	-25.0267	0.763	0.081	9.41975
U1343E 29H-05-W, 130.0--132.0 cm	277.05	1013.83	-25.2033	0.771	0.082	9.40244
U1343E 29H-05-W, 135.0--137.0 cm	277.1	1013.96	-25.3332	0.807	0.081	9.96296
U1343E 29H-06-W, 0.0--2.0 cm	277.25	1014.32	-25.3981	0.777	0.091	8.53846
U1343E 29H-06-W, 10.0--12.0 cm	277.35	1014.57	-25.3284	0.812	0.098	8.28571
U1343E 29H-06-W, 18.0--20.0 cm	277.43	1014.76	-25.1835	0.814	0.102	7.98039
U1343E 29H-06-W, 24.0--26.0 cm	277.49	1014.91	-25.2534	0.857	0.105	8.1619
U1343E 29H-06-W, 32.0--34.0 cm	277.57	1015.11	-25.1177	0.761	0.091	8.36264
U1343E 29H-06-W, 44.0--46.0 cm	277.69	1015.4	-24.9827	0.764	0.089	8.58427
U1343E 29H-06-W, 51.0--53.0 cm	277.76	1015.57	-25.1098	0.736	0.091	8.08791
U1343E 29H-06-W, 60.0--62.0 cm	277.85	1015.79	-24.8664	0.787	0.09	8.74444
U1343E 29H-06-W, 66.0--68.0 cm	277.91	1015.94	-24.9432	0.77	0.088	8.75
U1343E 29H-06-W, 74.0--76.0 cm	277.99	1016.13	-24.7993	0.807	0.096	8.40625
U1343E 29H-06-W, 79.0--81.0 cm	278.04	1016.26	-24.63	0.845	0.1	8.45
U1343E 29H-06-W, 87.0--89.0 cm	278.12	1016.45	-24.7969	0.898	0.099	9.07071
U1343E 29H-06-W, 92.0--94.0 cm	278.17	1016.57	-24.7672	0.84	0.094	8.93617
U1343E 29H-06-W, 100.0--102.0 cm	278.25	1016.77	-24.7056	0.833	0.095	8.76842
U1343E 29H-06-W, 106.0--108.0 cm	278.31	1016.92	-24.5875	0.787	0.095	8.28421
U1343E 29H-06-W, 110.0--112.0 cm	278.35	1017.01	-24.5837	0.891	0.101	8.82178
U1343E 29H-07-W, 0.0--2.0 cm	278.64	1017.72	-24.5287	0.747	0.086	8.68605
U1343E 29H-07-W, 10.0--12.0 cm	278.74	1017.97	-24.3293	0.761	0.088	8.64773
U1343E 29H-07-W, 18.0--20.0 cm	278.82	1018.16	-24.3691	0.756	0.082	9.21951
U1343E 29H-07-W, 25.0--27.0 cm	278.89	1018.34	-24.0941	0.772	0.09	8.57778
U1343E 29H-07-W, 32.0--34.0 cm	278.96	1018.51	-24.1567	0.785	0.091	8.62637
U1343E 29H-07-W, 44.0--46.0 cm	279.08	1018.8	-24.617	0.713	0.077	9.25974
U1343E 29H-07-W, 51.0--53.0 cm	279.15	1018.97	-24.7323	0.77	0.08	9.625
U1343E 29H-07-W, 60.0--62.0 cm	279.24	1019.19	-24.8437	0.708	0.076	9.31579
U1343E 29H-07-W, 66.0--68.0 cm	279.3	1019.34	-24.8781	0.734	0.079	9.29114
U1343E 29H-07-W, 74.0--76.0 cm	279.38	1019.53	-24.7887	0.782	0.088	8.88636
U1343E 29H-07-W, 79.0--81.0 cm	279.43	1019.66	-24.8733	0.721	0.075	9.61333
U1343E 29H-07-W, 87.0--89.0 cm	279.51	1019.85	-24.8503	0.802	0.087	9.21839
U1343E 29H-07-W, 92.0--94.0 cm	279.56	1019.97	-24.7771	0.797	0.088	9.05682
U1343E 29H-07-W, 100.0--102.0 cm	279.64	1020.17	-24.7557	0.748	0.079	9.46835
U1343E 29H-07-W, 106.0--108.0 cm	279.7	1020.32	-24.67	0.76	0.079	9.62025
U1343E 29H-07-W, 112.0--114.0 cm	279.76	1020.46	-24.6842	0.86	0.088	9.77273
U1343E 29H-07-W, 123.0--125.0 cm	279.87	1020.73	-24.6049	0.717	0.077	9.31169
U1343E 30H-01-W, 0.0--2.0 cm	279.92	1020.86	-24.0071	0.917	0.101	9.07921
U1343E 29H-07-W, 130.0--132.0 cm	279.94	1020.9	-24.5606	0.581	0.067	8.67164
U1343E 29H-07-W, 137.0--139.0 cm	280.01	1021.08	-24.6423	0.796	0.089	8.94382
U1343E 30H-01-W, 10.0--12.0 cm	280.02	1021.1	-23.9818	0.953	0.105	9.07619
U1343E 29H-07-W, 144.0--146.0 cm	280.08	1021.25	-24.688	0.736	0.082	8.97561
U1343E 30H-01-W, 18.0--20.0 cm	280.1	1021.3	-23.8578	1.014	0.111	9.13514
U1343E 29H-08-W, 0.0--2.0 cm	280.14	1021.39	-24.6882	0.758	0.083	9.13253
U1343E 30H-01-W, 25.0--27.0 cm	280.17	1021.47	-23.8533	1.023	0.111	9.21622
U1343E 29H-08-W, 10.0--12.0 cm	280.24	1021.64	-24.7682	0.653	0.07	9.32857
U1343E 30H-01-W, 32.0--34.0 cm	280.24	1021.64	-23.808	1.041	0.114	9.13158
U1343E 29H-08-W, 18.0--20.0 cm	280.32	1021.83	-24.5882	0.76	0.081	9.38272
U1343E 30H-01-W, 44.0--46.0 cm	280.36	1021.93	-23.6947	1.087	0.117	9.2906
U1343E 29H-08-W, 25.0--27.0 cm	280.39	1022.01	-24.6581	0.852	0.093	9.16129
U1343E 30H-01-W, 51.0--53.0 cm	280.43	1022.1	-23.9189	1.003	0.107	9.37383
U1343E 30H-01-W, 60.0--62.0 cm	280.52	1022.32	-23.8734	1.079	0.117	9.22222
U1343E 29H-08-W, 44.0--46.0 cm	280.54	1022.37	-24.7076	0.509	0.055	9.25455
U1343E 30H-01-W, 66.0--68.0 cm	280.58	1022.47	-23.9825	1.131	0.115	9.83478
U1343E 29H-08-W, 51.0--53.0 cm	280.61	1022.54	-24.6882	0.793	0.09	8.81111
U1343E 30H-01-W, 74.0--76.0 cm	280.66	1022.67	-24.1843	1.078	0.109	9.88991
U1343E 29H-08-W, 60.0--62.0 cm	280.7	1022.76	-24.6844	0.812	0.091	8.92308
U1343E 30H-01-W, 79.0--81.0 cm	280.71	1022.79	-23.8954	1.102	0.111	9.92793
U1343E 29H-08-W, 66.0--68.0 cm	280.76	1022.91	-24.5256	0.784	0.088	8.90909
U1343E 30H-01-W, 87.0--89.0 cm	280.79	1022.98	-23.9797	1.175	0.118	9.95763
U1343E 30H-01-W, 92.0--94.0 cm	280.84	1023.11	-24.1483	1.166	0.117	9.96581
U1343E 29H-CC-W, 0.0--2.0 cm	280.87	1023.18	-24.5372	0.772	0.088	8.77273
U1343E 30H-01-W, 100.0--102.0 cm	280.92	1023.3	-24.0781	1.145	0.116	9.87069
U1343E 29H-CC-W, 10.0--12.0 cm	280.97	1023.42	-24.1624	0.797	0.092	8.66304
U1343E 30H-01-W, 106.0--108.0 cm	280.98	1023.45	-23.9724	1.156	0.117	9.88034
U1343E 30H-01-W, 112.0--114.0 cm	281.04	1023.6	-24.0283	1.205	0.122	9.87705
U1343E 29H-CC-W, 18.0--20.0 cm	281.05	1023.62	-24.3229	0.837	0.09	9.3
U1343E 29H-CC-W, 25.0--27.0 cm	281.12	1023.79	-24.198	0.912	0.095	9.6
U1343E 30H-01-W, 123.0--125.0 cm	281.15	1023.86	-24.1617	1.015	0.107	9.48598
U1343E 30H-01-W, 130.0--132.0 cm	281.22	1024.04	-24.2895	1.113	0.115	9.67826
U1343E 30H-01-W, 137.0--139.0 cm	281.29	1024.21	-24.291	1.069	0.11	9.71818
U1343E 30H-01-W, 144.0--146.0 cm	281.36	1024.38	-24.4196	1.008	0.105	9.6
U1343E 30H-02-W, 0.0--2.0 cm	281.42	1024.53	-24.5253	0.977	0.099	9.86869
U1343E 30H-02-W, 10.0--12.0 cm	281.52	1024.77	-24.4363	1.034	0.104	9.94231
U1343E 30H-02-W, 18.0--20.0 cm	281.6	1024.97	-24.2136	1.064	0.107	9.94393
U1343E 30H-02-W, 25.0--27.0 cm	281.67	1025.14	-24.0717	1.077	0.113	9.53097
U1343E 30H-02-W, 32.0--34.0 cm	281.74	1025.31	-24.1498	1.179	0.123	9.58537
