# Supplementary material for: Closure of the Bering Strait caused Mid-Pleistocene Transition cooling
Source: Nat Commun. 2018 Dec 19;9:5386. doi: 10.1038/s41467-018-07828-0 (PMC6300599; doi:10.1038/s41467-018-07828-0)
Supplement: Supplementary file 6 — Supplementary Data 4 [file 41467_2018_7828_MOESM6_ESM.xlsx]

## Sheet: Sheet1
Supplementary Data 4. Nitrogen isotope data of bulk sediment from IODP Site U1343.
Sample ID	Top depth mbsf	m CCSF	Age_ka	d15N
U1343A-22H-3 W, 96.0--98.0 cm	195.419	220.059	846.826	6.25265
U1343A-22H-3 W, 118.0--120.0 cm	195.639	220.279	847.415	5.04435
U1343A-22H-4 W, 0.0--2.0 cm	195.959	220.599	848.272	6.42486
U1343A-22H-4 W, 33.0--35.0 cm	196.289	220.929	849.155	5.41848
U1343A-22H-4 W, 62.0--64.0 cm	196.579	221.219	849.932	5.18848
U1343A-22H-4 W, 96.0--98.0 cm	196.919	221.559	850.842	5.90309
U1343A-22H-4 W, 126.0--128.0 cm	197.219	221.859	851.645	5.10056
U1343A-22H-5 W, 23.0--25.0 cm	197.589	222.229	852.635	6.07851
U1343A-22H-5 W, 62.0--64.0 cm	197.979	222.619	853.679	6.48417
U1343A-22H-5 W, 77.0--79.0 cm	198.129	222.769	854.081	5.74388
U1343A-22H-5 W, 96.0--98.0 cm	198.319	222.959	854.589	5.57372
U1343A-22H-5 W, 134.0--136.0 cm	198.699	223.339	855.606	5.11576
U1343A-22H-6 W, 23.0--25.0 cm	198.999	223.639	856.409	4.98784
U1343A-22H-6 W, 62.0--64.0 cm	199.389	224.029	857.453	5.25878
U1343C-23H-3 W, 30.0--32.0 cm	198.484	224.304	858.19	5.59973
U1343C-23H-3 W, 68.0--70.0 cm	198.864	224.684	859.207	6.0439
U1343C-23H-3 W, 96.0--98.0 cm	199.144	224.964	859.956	4.80755
U1343C-23H-3 W, 126.0--128.0 cm	199.444	225.264	860.759	6.55284
U1343C-23H-4 W, 8.0--10.0 cm	199.764	225.584	861.616	5.29366
U1343C-23H-4 W, 46.0--48.0 cm	200.144	225.964	862.633	5.17006
U1343C-23H-4 W, 62.0--64.0 cm	200.304	226.124	863.061	6.32734
U1343C-23H-4 W, 102.0--104.0 cm	200.704	226.524	864.164	5.59966
U1343C-23H-4 W, 134.0--136.0 cm	201.024	226.844	865.634	5.6906
U1343C-23H-5 W, 16.0--18.0 cm	201.344	227.164	867.103	5.63481
U1343C-23H-5 W, 45.0--47.0 cm	201.634	227.454	868.434	5.48391
U1343C-23H-5 W, 68.0--70.0 cm	201.864	227.684	869.491	5.60816
U1343C-23H-6 W, 8.0--10.0 cm	202.214	228.034	871.098	5.75148
U1343E-25H-2 W, 30.0--32.0 cm	198.21	228.39	872.732	5.83119
U1343C-23H-6 W, 77.0--79.0 cm	202.904	228.724	874.266	5.21496
U1343C-23H-6 W, 102.0--104.0 cm	203.154	228.974	875.413	5.66514
U1343E-25H-2 W, 118.0--120.0 cm	199.09	229.27	876.772	5.63303
U1343E-25H-3 W, 0.0--2.0 cm	199.41	229.59	878.242	5.33152
U1343E-25H-3 W, 30.0--32.0 cm	199.71	229.89	879.619	5.69936
U1343E-25H-3 W, 62.0--64.0 cm	200.03	230.21	881.088	6.49224
U1343E-25H-3 W, 96.0--98.0 cm	200.37	230.55	882.649	6.06557
U1343E-25H-3 W, 126.0--128.0 cm	200.67	230.85	884.027	5.80633
U1343E-25H-4 W, 8.0--10.0 cm	200.99	231.17	885.496	5.1026
U1343E-25H-4 W, 37.0--39.0 cm	201.28	231.46	886.828	5.696
U1343E-25H-4 W, 68.0--70.0 cm	201.59	231.77	888.251	6.03246
U1343E-25H-4 W, 102.0--104.0 cm	201.93	232.11	889.812	5.55253
U1343E-25H-4 W, 134.0--136.0 cm	202.25	232.43	891.281	6.29287
U1343E-25H-5 W, 16.0--18.0 cm	202.57	232.75	892.751	5.16008
U1343E-25H-5 W, 45.0--47.0 cm	202.86	233.04	894.082	6.47815
U1343E-25H-5 W, 77.0--79.0 cm	203.18	233.36	895.551	6.50831
U1343E-25H-5 W, 102.0--104.0 cm	203.43	233.61	896.699	6.64018
U1343E-25H-5 W, 132.0--134.0 cm	203.73	233.91	898.077	6.70459
U1343E-25H-6 W, 16.0--18.0 cm	204.07	234.25	899.638	5.54419
U1343E-25H-6 W, 46.0--48.0 cm	204.37	234.55	901.015	6.29873
U1343E-25H-6 W, 77.0--79.0 cm	204.68	234.86	902.438	5.30402
U1343E-25H-6 W, 118.0--120.0 cm	205.09	235.27	904.321	5.50264
U1343E-25H-6 W, 143.0--145.0 cm	205.34	235.52	905.469	5.66318
U1343E-25H-7 W, 23.0--25.0 cm	205.64	235.82	906.846	6.38828
U1343E-25H-7 W, 52.0--54.0 cm	205.93	236.11	908.178	6.96591
U1343C-24H-4 W, 52.0--54.0 cm	208.85	236.45	909.739	5.12889
U1343C-24H-4 W, 77.0--79.0 cm	209.1	236.7	910.887	5.33996
U1343C-24H-4 W, 109.0--111.0 cm	209.42	237.02	912.356	5.44205
U1343C-24H-4 W, 143.0--145.0 cm	209.76	237.36	913.917	5.34142
U1343C-24H-5 W, 23.0--25.0 cm	210.06	237.66	915.294	5.21319
U1343C-24H-5 W, 52.0--54.0 cm	210.35	237.95	916.462	7.39606
U1343C-24H-5 W, 86.0--88.0 cm	210.69	238.29	917.331	5.3329
U1343C-24H-5 W, 118.0--120.0 cm	211.01	238.61	918.149	4.6114
U1343C-24H-6 W, 0.0--2.0 cm	211.33	238.93	918.967	5.14688
U1343C-24H-6 W, 30.0--32.0 cm	211.63	239.23	919.734	5.8445
U1343C-24H-6 W, 62.0--64.0 cm	211.95	239.55	920.552	4.49089
U1343C-24H-6 W, 86.0--88.0 cm	212.19	239.79	921.165	4.78559
U1343C-24H-6 W, 118.0--120.0 cm	212.51	240.11	921.983	5.31434
U1343C-24H-7 W, 0.0--2.0 cm	212.83	240.43	922.801	5.34573
U1343C-24H-7 W, 23.0--25.0 cm	213.06	240.66	923.389	4.79257
U1343C-24H-7 W, 62.0--64.0 cm	213.45	241.05	924.385	4.1292
U1343C-24H-7 W, 96.0--98.0 cm	213.79	241.39	925.254	5.01432
U1343E-26H-3 W, 0.0--2.0 cm	209.1	241.71	926.072	5.94916
U1343E-26H-3 W, 30.0--32.0 cm	209.4	242.01	926.839	6.22892
U1343E-26H-3 W, 62.0--64.0 cm	209.72	242.33	927.657	6.06538
U1343E-26H-3 W, 96.0--98.0 cm	210.06	242.67	928.526	5.36454
U1343E-26H-3W, 126-128cm	210.36	242.97	929.292	5.09564
U1343E-26H-4 W, 8.0--10.0 cm	210.59	243.2	929.88	6.18037
U1343E-26H-4W, 45-47cm	210.96	243.57	930.826	6.13162
U1343E-26H-4W, 86-88cm	211.37	243.98	931.874	7.14966
U1343E-26H-4W, 133-135cm	211.67	244.45	933.075	6.94485
U1343E-26H-5 W, 30.0--32.0 cm	212.31	244.92	934.276	6.72476
U1343E-26H-5 W, 52.0--54.0 cm	212.53	245.14	934.838	7.31712
U1343E-26H-5 W, 96.0--98.0 cm	212.97	245.58	935.963	7.70088
U1343E-26H-5 W, 109.0--111.0 cm	213.1	245.71	936.295	7.9655
U1343E-26H-6 W, 8.0--10.0 cm	213.59	246.2	937.547	7.49295
U1343E-26H-6 W, 16.0--18.0 cm	213.67	246.28	937.752	7.86429
U1343E-26H-6 W, 46.0--48.0 cm	213.97	246.58	938.519	8.47541
U1343E-26H-6 W, 86.0--88.0 cm	214.37	246.98	939.541	6.18771
U1343E-26H-6 W, 118.0--120.0 cm	214.69	247.3	940.359	8.4398
U1343E-26H-7 W, 8.0--10.0 cm	215.09	247.7	941.381	8.44994
U1343C-25H-5 W, 8.0--10.0 cm	220.29	247.89	941.867	9.13705
U1343C-25H-5 W, 37.0--39.0 cm	220.58	248.18	942.608	7.92853
U1343C-25H-5 W, 77.0--79.0 cm	220.98	248.58	943.63	7.41829
U1343C-25H-5 W, 102.0--104.0 cm	221.23	248.83	944.269	6.741
U1343C-25H-5 W, 134.0--136.0 cm	221.55	249.15	945.087	5.71647
U1343C-25H-6 W, 16.0--18.0 cm	221.87	249.47	945.905	5.32279
U1343C-25H-6 W, 46.0--48.0 cm	222.17	249.77	946.671	5.71364
U1343C-25H-6 W, 86.0--88.0 cm	222.57	250.17	947.694	6.35961
U1343C-25H-6 W, 119.0--121.0 cm	222.9	250.5	948.537	6.54587
U1343C-25H-7 W, 8.0--10.0 cm	223.21	250.81	949.329	5.67902
U1343C-25H-7 W, 36.0--38.0 cm	223.49	251.09	950.045	5.165
U1343E-27H-1 W, 30.0--32.0 cm	216.8	251.31	950.607	6.96849
U1343E-27H-1 W, 62.0--64.0 cm	217.12	251.63	951.425	6.37347
U1343E-27H-1 W, 96.0--98.0 cm	217.46	251.97	952.294	5.8236
U1343E-27H-1 W, 126.0--128.0 cm	217.76	252.27	953.061	6.27772
U1343E-27H-2 W, 0.0--2.0 cm	218	252.51	953.674	5.62436
U1343E-27H-2 W, 32.0--34.0 cm	218.32	252.83	954.492	6.49801
U1343E-27H-2 W, 68.0--70.0 cm	218.68	253.19	955.412	6.34386
U1343E-27H-2 W, 96.0--98.0 cm	218.96	253.47	956.128	4.50795
U1343E-27H-2 W, 126.0--128.0 cm	219.26	253.77	956.873	5.75277
U1343E-27H-3 W, 0.0--2.0 cm	219.5	254.01	957.46	5.45743
U1343E-27H-3 W, 38.0--40.0 cm	219.88	254.39	958.39	5.46145
U1343E-27H-3 W, 68.0--70.0 cm	220.18	254.69	959.124	4.67377
U1343E-27H-3 W, 102.0--104.0 cm	220.52	255.03	959.956	3.80969
U1343E-27H-3 W, 134.0--136.0 cm	220.84	255.35	960.739	4.24028
U1343E-27H-4 W, 16.0--18.0 cm	221.16	255.67	961.522	5.64188
U1343E-27H-4 W, 46.0--48.0 cm	221.46	255.97	962.256	5.68421
U1343E-27H-4 W, 77.0--79.0 cm	221.77	256.28	963.014	5.93751
U1343E-27H-4 W, 109.0--111.0 cm	222.09	256.6	963.797	6.21569
U1343E-27H-5 W, 0.0--2.0 cm	222.5	257.01	964.8	6.08982
U1343E-27H-5 W, 23.0--25.0 cm	222.73	257.24	965.363	5.72333
U1343E-27H-5 W, 52.0--54.0 cm	223.02	257.53	966.073	5.18472
U1343C-26H-4 W, 102.0--104.0 cm	229.45	257.86	966.88	6.24538
U1343C-26H-4 W, 134.0--136.0 cm	229.77	258.18	967.663	7.39256
U1343C-26H-5 W, 23.0--25.0 cm	230.06	258.47	968.373	5.39059
U1343C-26H-5 W, 52.0--54.0 cm	230.35	258.76	969.082	7.18443
U1343C-26H-5 W, 86.0--88.0 cm	230.69	259.1	969.914	4.62785
U1343C-26H-5 W, 109.0--111.0 cm	230.92	259.33	970.477	7.95646
U1343C-26H-5 W, 143.0--145.0 cm	231.26	259.67	971.309	5.35205
U1343C-26H-6 W, 23.0--25.0 cm	231.56	259.97	972.043	7.94083
U1343C-26H-6 W, 30.0--32.0 cm	231.63	260.04	972.214	8.22383
U1343C 26H-06-WW, 52-54 cm	231.85	260.26	972.752	7.0115
U1343C 26H-06-WW, 77-79 cm	232.1	260.51	973.364	7.84313
U1343C 26H-06-WW, 106-108 cm	232.39	260.8	974.073	7.93091
U1343C 26H-06-WW, 126-128 cm	232.59	261	974.563	7.60827
U1343C 26H-07-WW, 8-10 cm	232.91	261.32	975.346	7.76382
U1343C 26H-07-WW, 30-32 cm	233.13	261.54	975.884	6.0577
U1343C 26H-07-WW, 52-54 cm	233.35	261.76	976.422	6.57369
U1343C 26H-07-WW, 77-79 cm	233.6	262.01	977.034	5.6212
U1343E 28H-02-WW, 10-12 cm	227.6	263.22	979.995	7.31152
U1343E 28H-02-WW, 32-34 cm	227.82	263.44	980.533	6.9317
U1343E 28H-02-WW, 74-76 cm	228.24	263.86	981.56	5.19317
U1343E 28H-02-WW, 92-94 cm	228.42	264.04	982.001	4.97345
U1343E 28H-02-WW, 112-114 cm	228.62	264.24	982.49	4.32259
U1343E 28H-03-WW, 10-12 cm	229.1	264.72	983.665	5.37996
U1343E 28H-03-WW, 32-34 cm	229.32	264.94	984.203	5.21101
U1343E 28H-03-WW, 60-62 cm	229.6	265.22	984.888	4.36489
U1343E 28H-03-WW, 79-81 cm	229.79	265.41	985.353	5.0358
U1343E 28H-03-WW, 106-108 cm	230.06	265.68	986.014	5.51781
U1343E 28H-03-WW, 130-132 cm	230.3	265.92	986.601	5.67621
U1343E 28H-04-WW, 18-20 cm	230.68	266.3	987.531	5.42888
U1343E 28H-04-WW, 44-46 cm	230.94	266.56	988.167	5.71536
U1343E 28H-04-WW, 66-68 cm	231.16	266.78	988.705	6.75746
U1343E 28H-04-WW, 87-89 cm	231.37	266.99	989.219	5.73828
U1343E 28H-04-WW, 106-108 cm	231.56	267.18	989.684	5.71907
U1343E 28H-04-WW, 130-132 cm	231.8	267.42	990.271	7.55754
U1343E 28H-05-WW, 18-20 cm	232.18	267.8	991.201	6.04995
U1343E 28H-05-WW, 44-46 cm	232.44	268.06	991.837	6.87756
U1343E 28H-05-WW, 66-68 cm	232.66	268.28	992.375	6.89233
U1343E 28H-05-WW, 87-89 cm	232.87	268.49	992.889	7.91461
U1343E 28H-05-WW, 106-108 cm	233.06	268.68	993.354	7.32098
U1343E 28H-06-WW, 10-12 cm	233.6	269.22	994.675	5.8984
U1343E 28H-06-WW, 32-34 cm	233.82	269.44	995.213	6.42497
U1343E 28H-06-WW, 60-62 cm	234.1	269.72	995.898	7.0931
U1343E 29H-01-WW, 0-2 cm	234.8	270.42	997.611	4.58961
U1343E 29H-01-WW, 25-27 cm	235.05	270.67	998.223	6.75837
U1343E 29H-01-WW, 51-53 cm	235.31	270.93	998.859	5.60304
U1343E 29H-01-WW, 74-76 cm	235.54	271.16	999.422	6.21569
U1343E 29H-01-WW, 92-94 cm	235.72	271.34	999.862	3.87855
U1343E 29H-02-WW, 10-12 cm	235.98	271.6	1000.5	5.1489
U1343E 29H-02-WW, 32-34 cm	236.2	271.82	1001.04	4.9342
U1343E 29H-02-WW, 66-68 cm	236.54	272.16	1001.87	5.72577
U1343E 29H-02-WW, 87-89 cm	236.75	272.37	1002.38	4.47834
U1343E 29H-02-WW, 106-108 cm	236.94	272.56	1002.85	4.71768
U1343E 29H-03-WW, 18-20 cm	237.31	272.93	1003.75	5.7504
U1343E 29H-03-WW, 51-53 cm	237.64	273.26	1004.56	6.45383
U1343E 29H-03-WW, 79-81 cm	237.92	273.54	1005.24	5.70044
U1343E 29H-03-WW, 106-108 cm	238.19	273.81	1005.91	5.67668
U1343E 29H-03-WW, 130-132 cm	238.43	274.05	1006.49	4.38941
U1343E 29H-04-WW, 18-20 cm	238.81	274.43	1007.42	5.14286
U1343E 29H-04-WW, 44-46 cm	239.07	274.69	1008.06	4.94818
U1343E 29H-04-WW, 66-68 cm	239.29	274.91	1008.6	4.91851
U1343E 29H-04-WW, 94-96 cm	239.57	275.19	1009.28	6.08617
U1343E 29H-04-WW, 112-114 cm	239.75	275.37	1009.72	5.38928
U1343E 29H-05-WW, 0-2 cm	240.13	275.75	1010.65	6.22749
U1343E 29H-05-WW, 25-27 cm	240.38	276	1011.26	5.09669
U1343E 29H-05-WW, 51-53 cm	240.64	276.26	1011.9	8.07521
U1343E 29H-05-WW, 74-76 cm	240.87	276.49	1012.46	7.7751
U1343E 29H-05-WW, 92-94 cm	241.05	276.67	1012.9	7.92197
U1343E 29H-05-WW, 112-114 cm	241.25	276.87	1013.39	6.0941
U1343E 29H-05-WW, 135-137 cm	241.48	277.1	1013.96	6.64865
U1343E 29H-06-WW, 18-20 cm	241.81	277.43	1014.76	7.41169
U1343E 29H-06-WW, 44-46 cm	242.07	277.69	1015.4	6.46388
U1343E 29H-06-WW, 66-68 cm	242.29	277.91	1015.94	6.47191
U1343E 29H-06-WW, 87-89 cm	242.5	278.12	1016.45	6.12585
U1343E 29H-06-WW, 106-108 cm	242.69	278.31	1016.92	5.7294
U1343E 29H-07-WW, 10-12 cm	243.12	278.74	1017.97	6.4964
U1343E 29H-07-WW, 32-34 cm	243.34	278.96	1018.51	5.76542
U1343E 29H-07-WW, 60-62 cm	243.62	279.24	1019.19	6.63921
U1343E 29H-07-WW, 79-81 cm	243.81	279.43	1019.66	8.21376
U1343E 29H-07-WW, 100-102 cm	244.02	279.64	1020.17	8.28591
U1343E 29H-07-WW, 123-125 cm	244.25	279.87	1020.73	8.96643
U1343E 29H-07-WW, 144-146 cm	244.46	280.08	1021.25	8.25578
U1343E 30H-01-WW, 18-20 cm	244.48	280.1	1021.3	7.87894
U1343E 29H-08-WW, 18-20 cm	244.7	280.32	1021.83	8.82518
U1343E 30H-01-WW, 44-46 cm	244.74	280.36	1021.93	8.09734
U1343E 29H-08-WW, 44-46 cm	244.92	280.54	1022.37	7.90353
U1343E 29H-08-WW, 51-53 cm	244.99	280.61	1022.54	9.58214
U1343E 30H-01-WW, 87-89 cm	245.17	280.79	1022.98	8.03855
U1343E 29H-CC-WW, 0-2 cm	245.25	280.87	1023.18	9.08487
U1343E 30H-01-WW, 106-108 cm	245.36	280.98	1023.45	7.71382
U1343E 29H-CC-WW, 25-27 cm	245.5	281.12	1023.79	8.12706
U1343E 30H-01-WW, 130-132 cm	245.6	281.22	1024.04	8.13585
U1343E 30H-02-WW, 0-2 cm	245.8	281.42	1024.53	7.68778
U1343E 30H-02-WW, 25-27 cm	246.05	281.67	1025.14	8.38392
